# Supplementary material for: Molecular Evolution and Increasing Macrolide Resistance of Bordetella pertussis, Shanghai, China, 2016–2022
Source: Emerg Infect Dis. 2024 Jan;30(1):29–38. doi: 10.3201/eid3001.221588 (PMC10756392; doi:10.3201/eid3001.221588)
Supplement: Appendix 1 — Genomes used in study of molecular evolution and increasing macrolide resistance of Bordetella pertussis, Shanghai, China, 2016–2022. [file 22-1588-Techapp-s1.xlsx]

## Sheet: Sheet1
Article DOI: https://doi.org/10.3201/eid3001.221588
Molecular Evolution and Increasing Macrolide Resistance of Bordetella pertussis, Shanghai, China, 2016–2022
Appendix 1
Appendix 1 Table. The BP genomes covered 27 countries from 8 geographic areas in this study
Genome accession number	Country	Region	Reference/data source
BP1	China: Shanghai	Eastern Asia	This study
BP7	China: Shanghai	Eastern Asia	This study
P20	China: Shanghai	Eastern Asia	This study
P745	China: Shanghai	Eastern Asia	This study
GCA_001192535.1	Kenya	Africa	NCBI GenBank
GCA_001208185.1	Kenya	Africa	NCBI GenBank
GCA_001209985.1	Kenya	Africa	NCBI GenBank
GCA_001331155.1	Kenya	Africa	NCBI GenBank
GCA_001331175.1	Kenya	Africa	NCBI GenBank
GCA_001331215.1	Kenya	Africa	NCBI GenBank
GCA_001331255.1	Kenya	Africa	NCBI GenBank
GCA_001331275.1	Kenya	Africa	NCBI GenBank
GCA_001331355.1	Kenya	Africa	NCBI GenBank
DRR342996	China: Taiwan	Eastern Asia	Koide et al. Journal of Global Antimicrobial Resistance, 2022
DRR342997	China: Taiwan	Eastern Asia	Koide et al. Journal of Global Antimicrobial Resistance, 2022
GCA_001194225.1	Japan	Eastern Asia	NCBI GenBank
GCA_001194565.1	Japan	Eastern Asia	NCBI GenBank
GCA_001200095.1	China: Taiwan	Eastern Asia	NCBI GenBank
GCA_001200735.1	China: Taiwan	Eastern Asia	NCBI GenBank
GCA_001201375.1	China: Taiwan	Eastern Asia	NCBI GenBank
GCA_001202375.1	Japan	Eastern Asia	NCBI GenBank
GCA_001202495.1	Japan	Eastern Asia	NCBI GenBank
GCA_001204435.1	China: HongKong	Eastern Asia	NCBI GenBank
GCA_001205915.1	Japan	Eastern Asia	NCBI GenBank
GCA_001206335.1	China	Eastern Asia	NCBI GenBank
GCA_001207095.1	Japan	Eastern Asia	NCBI GenBank
GCA_001209065.1	China: Taiwan	Eastern Asia	NCBI GenBank
GCA_001211005.1	China: Taiwan	Eastern Asia	NCBI GenBank
GCA_001211945.1	Japan	Eastern Asia	NCBI GenBank
GCA_001211985.1	China: Taiwan	Eastern Asia	NCBI GenBank
GCA_001331035.1	China: HongKong	Eastern Asia	NCBI GenBank
GCA_001331295.1	China: HongKong	Eastern Asia	NCBI GenBank
GCA_001331335.1	China: HongKong	Eastern Asia	NCBI GenBank
GCA_001331735.1	China: Taiwan	Eastern Asia	NCBI GenBank
GCA_001331855.1	China	Eastern Asia	NCBI GenBank
GCA_001333035.1	China: Taiwan	Eastern Asia	NCBI GenBank
GCA_001333055.1	Japan	Eastern Asia	NCBI GenBank
GCA_001333115.1	China: Taiwan	Eastern Asia	NCBI GenBank
GCA_001333155.1	China: Taiwan	Eastern Asia	NCBI GenBank
GCA_001333195.1	China: Taiwan	Eastern Asia	NCBI GenBank
GCA_001333535.1	Japan	Eastern Asia	NCBI GenBank
GCA_001333555.1	Japan	Eastern Asia	NCBI GenBank
GCA_001333575.1	Japan	Eastern Asia	NCBI GenBank
GCA_001333595.1	Japan	Eastern Asia	NCBI GenBank
GCA_001333615.1	Japan	Eastern Asia	NCBI GenBank
GCA_001605275.1	China	Eastern Asia	NCBI GenBank
GCA_001605295.1	Japan	Eastern Asia	NCBI GenBank
GCA_002021795.1	Japan	Eastern Asia	NCBI GenBank
GCA_002083095.2	Japan	Eastern Asia	NCBI GenBank
GCA_003431345.1	Japan	Eastern Asia	NCBI GenBank
GCA_004212655.1	China	Eastern Asia	NCBI GenBank
GCA_004794295.1	Japan	Eastern Asia	NCBI GenBank
GCA_008330005.1	China	Eastern Asia	NCBI GenBank
GCA_014856975.1	China	Eastern Asia	NCBI GenBank
GCA_019974435.1	Japan	Eastern Asia	NCBI GenBank
GCA_023101445.1	China	Eastern Asia	NCBI GenBank
GCA_023101465.1	China	Eastern Asia	NCBI GenBank
GCA_023612135.1	China	Eastern Asia	NCBI GenBank
NC_002929.2	Japan	Eastern Asia	NCBI GenBank
SRR16303911	China: Chongqing	Eastern Asia	Wu et al. Frontiers in Microbiology, 2022
SRR16303912	China: Chongqing	Eastern Asia	Wu et al. Frontiers in Microbiology, 2022
SRR16303913	China: Chongqing	Eastern Asia	Wu et al. Frontiers in Microbiology, 2022
SRR16303914	China: Chongqing	Eastern Asia	Wu et al. Frontiers in Microbiology, 2022
SRR16303915	China: Chongqing	Eastern Asia	Wu et al. Frontiers in Microbiology, 2022
SRR16303916	China: Nanjing	Eastern Asia	Wu et al. Frontiers in Microbiology, 2022
SRR16303917	China: Wuhan	Eastern Asia	Wu et al. Frontiers in Microbiology, 2022
SRR16303918	China: Wuhan	Eastern Asia	Wu et al. Frontiers in Microbiology, 2022
SRR16303919	China: Wuhan	Eastern Asia	Wu et al. Frontiers in Microbiology, 2022
SRR16303920	China: Jiaxing	Eastern Asia	Wu et al. Frontiers in Microbiology, 2022
SRR16303921	China: Jiaxing	Eastern Asia	Wu et al. Frontiers in Microbiology, 2022
SRR16303922	China: Jiaxing	Eastern Asia	Wu et al. Frontiers in Microbiology, 2022
SRR16303923	China: Jiaxing	Eastern Asia	Wu et al. Frontiers in Microbiology, 2022
SRR16303924	China: Chongqing	Eastern Asia	Wu et al. Frontiers in Microbiology, 2022
SRR16303925	China: Jiaxing	Eastern Asia	Wu et al. Frontiers in Microbiology, 2022
SRR16303926	China: Jiaxing	Eastern Asia	Wu et al. Frontiers in Microbiology, 2022
SRR16303927	China: Jiaxing	Eastern Asia	Wu et al. Frontiers in Microbiology, 2022
SRR16303928	China: Jiaxing	Eastern Asia	Wu et al. Frontiers in Microbiology, 2022
SRR16303929	China: Jiaxing	Eastern Asia	Wu et al. Frontiers in Microbiology, 2022
SRR16303930	China: Jiaxing	Eastern Asia	Wu et al. Frontiers in Microbiology, 2022
SRR16303932	China: Jiaxing	Eastern Asia	Wu et al. Frontiers in Microbiology, 2022
SRR16303933	China: Jiaxing	Eastern Asia	Wu et al. Frontiers in Microbiology, 2022
SRR16303934	China: Jiaxing	Eastern Asia	Wu et al. Frontiers in Microbiology, 2022
SRR16303935	China: Chongqing	Eastern Asia	Wu et al. Frontiers in Microbiology, 2022
SRR16303936	China: Beijing	Eastern Asia	Wu et al. Frontiers in Microbiology, 2022
SRR16303937	China: Beijing	Eastern Asia	Wu et al. Frontiers in Microbiology, 2022
SRR16303938	China: Beijing	Eastern Asia	Wu et al. Frontiers in Microbiology, 2022
SRR16303939	China: Beijing	Eastern Asia	Wu et al. Frontiers in Microbiology, 2022
SRR16303940	China: Beijing	Eastern Asia	Wu et al. Frontiers in Microbiology, 2022
SRR16303941	China: Beijing	Eastern Asia	Wu et al. Frontiers in Microbiology, 2022
SRR16303942	China: Beijing	Eastern Asia	Wu et al. Frontiers in Microbiology, 2022
SRR16303943	China: Beijing	Eastern Asia	Wu et al. Frontiers in Microbiology, 2022
SRR16303944	China: Beijing	Eastern Asia	Wu et al. Frontiers in Microbiology, 2022
SRR16303945	China: Beijing	Eastern Asia	Wu et al. Frontiers in Microbiology, 2022
SRR16303946	China: Chongqing	Eastern Asia	Wu et al. Frontiers in Microbiology, 2022
SRR16303947	China: Beijing	Eastern Asia	Wu et al. Frontiers in Microbiology, 2022
SRR16303948	China: Beijing	Eastern Asia	Wu et al. Frontiers in Microbiology, 2022
SRR16303949	China: Beijing	Eastern Asia	Wu et al. Frontiers in Microbiology, 2022
SRR16303950	China: Beijing	Eastern Asia	Wu et al. Frontiers in Microbiology, 2022
SRR16303951	China: Beijing	Eastern Asia	Wu et al. Frontiers in Microbiology, 2022
SRR16303952	China: Chongqing	Eastern Asia	Wu et al. Frontiers in Microbiology, 2022
SRR16303953	China: Chongqing	Eastern Asia	Wu et al. Frontiers in Microbiology, 2022
SRR16303954	China: Chongqing	Eastern Asia	Wu et al. Frontiers in Microbiology, 2022
SRR16303955	China: Chongqing	Eastern Asia	Wu et al. Frontiers in Microbiology, 2022
SRR16303956	China: Chongqing	Eastern Asia	Wu et al. Frontiers in Microbiology, 2022
SRR16303957	China: Chongqing	Eastern Asia	Wu et al. Frontiers in Microbiology, 2022
SRR16303958	China: Chongqing	Eastern Asia	Wu et al. Frontiers in Microbiology, 2022
SRR16306221	China: Wuhan	Eastern Asia	Wu et al. Frontiers in Microbiology, 2022
SRR16306222	China: Beijing	Eastern Asia	Wu et al. Frontiers in Microbiology, 2022
SRR8372262	China	Eastern Asia	Yao et al. Expert Review of Vaccines, 2020.
SRR8372263	China	Eastern Asia	Yao et al. Expert Review of Vaccines, 2020.
SRR8372264	China	Eastern Asia	Yao et al. Expert Review of Vaccines, 2020.
SRR8372265	China	Eastern Asia	Yao et al. Expert Review of Vaccines, 2020.
SRR8372266	China	Eastern Asia	Yao et al. Expert Review of Vaccines, 2020.
SRR8372267	China	Eastern Asia	Yao et al. Expert Review of Vaccines, 2020.
SRR8372268	China	Eastern Asia	Yao et al. Expert Review of Vaccines, 2020.
SRR8372269	China	Eastern Asia	Yao et al. Expert Review of Vaccines, 2020.
SRR8372270	China	Eastern Asia	Yao et al. Expert Review of Vaccines, 2020.
SRR8372271	China	Eastern Asia	Yao et al. Expert Review of Vaccines, 2020.
SRR8372272	China	Eastern Asia	Yao et al. Expert Review of Vaccines, 2020.
SRR8372273	China	Eastern Asia	Yao et al. Expert Review of Vaccines, 2020.
SRR8372274	China	Eastern Asia	Yao et al. Expert Review of Vaccines, 2020.
SRR8372275	China	Eastern Asia	Yao et al. Expert Review of Vaccines, 2020.
SRR8372276	China	Eastern Asia	Yao et al. Expert Review of Vaccines, 2020.
SRR8372277	China	Eastern Asia	Yao et al. Expert Review of Vaccines, 2020.
SRR8372278	China	Eastern Asia	Yao et al. Expert Review of Vaccines, 2020.
SRR8372279	China	Eastern Asia	Yao et al. Expert Review of Vaccines, 2020.
SRR8372280	China	Eastern Asia	Yao et al. Expert Review of Vaccines, 2020.
SRR8372281	China	Eastern Asia	Yao et al. Expert Review of Vaccines, 2020.
SRR8372282	China	Eastern Asia	Yao et al. Expert Review of Vaccines, 2020.
SRR8372283	China	Eastern Asia	Yao et al. Expert Review of Vaccines, 2020.
SRR8372284	China	Eastern Asia	Yao et al. Expert Review of Vaccines, 2020.
SRR8372285	China	Eastern Asia	Yao et al. Expert Review of Vaccines, 2020.
SRR8372286	China	Eastern Asia	Yao et al. Expert Review of Vaccines, 2020.
SRR8372287	China	Eastern Asia	Yao et al. Expert Review of Vaccines, 2020.
SRR8372288	China	Eastern Asia	Yao et al. Expert Review of Vaccines, 2020.
SRR8372289	China	Eastern Asia	Yao et al. Expert Review of Vaccines, 2020.
SRR8372290	China	Eastern Asia	Yao et al. Expert Review of Vaccines, 2020.
SRR8372291	China	Eastern Asia	Yao et al. Expert Review of Vaccines, 2020.
SRR8372292	China	Eastern Asia	Yao et al. Expert Review of Vaccines, 2020.
SRR8372293	China	Eastern Asia	Yao et al. Expert Review of Vaccines, 2020.
SRR8372294	China	Eastern Asia	Yao et al. Expert Review of Vaccines, 2020.
SRR8372295	China	Eastern Asia	Yao et al. Expert Review of Vaccines, 2020.
SRR8372296	China	Eastern Asia	Yao et al. Expert Review of Vaccines, 2020.
SRR8372297	China	Eastern Asia	Yao et al. Expert Review of Vaccines, 2020.
SRR8372298	China	Eastern Asia	Yao et al. Expert Review of Vaccines, 2020.
SRR8372299	China	Eastern Asia	Yao et al. Expert Review of Vaccines, 2020.
SRR8372300	China	Eastern Asia	Yao et al. Expert Review of Vaccines, 2020.
SRR8372301	China	Eastern Asia	Yao et al. Expert Review of Vaccines, 2020.
SRR8372302	China	Eastern Asia	Yao et al. Expert Review of Vaccines, 2020.
SRR8372303	China	Eastern Asia	Yao et al. Expert Review of Vaccines, 2020.
SRR8372304	China	Eastern Asia	Yao et al. Expert Review of Vaccines, 2020.
SRR8372305	China	Eastern Asia	Yao et al. Expert Review of Vaccines, 2020.
SRR8372306	China	Eastern Asia	Yao et al. Expert Review of Vaccines, 2020.
SRR8372307	China	Eastern Asia	Yao et al. Expert Review of Vaccines, 2020.
SRR8372308	China	Eastern Asia	Yao et al. Expert Review of Vaccines, 2020.
SRR8372309	China	Eastern Asia	Yao et al. Expert Review of Vaccines, 2020.
SRR8372310	China	Eastern Asia	Yao et al. Expert Review of Vaccines, 2020.
SRR8372311	China	Eastern Asia	Yao et al. Expert Review of Vaccines, 2020.
SRR8372312	China	Eastern Asia	Yao et al. Expert Review of Vaccines, 2020.
SRR8372313	China	Eastern Asia	Yao et al. Expert Review of Vaccines, 2020.
SRR8372314	China	Eastern Asia	Yao et al. Expert Review of Vaccines, 2020.
SRR8372315	China	Eastern Asia	Yao et al. Expert Review of Vaccines, 2020.
SRR8372316	China	Eastern Asia	Yao et al. Expert Review of Vaccines, 2020.
SRR8372317	China	Eastern Asia	Yao et al. Expert Review of Vaccines, 2020.
SRR8372318	China	Eastern Asia	Yao et al. Expert Review of Vaccines, 2020.
SRR8372319	China	Eastern Asia	Yao et al. Expert Review of Vaccines, 2020.
SRR8372320	China	Eastern Asia	Yao et al. Expert Review of Vaccines, 2020.
SRR8372321	China	Eastern Asia	Yao et al. Expert Review of Vaccines, 2020.
SRR8372322	China	Eastern Asia	Yao et al. Expert Review of Vaccines, 2020.
SRR8372323	China	Eastern Asia	Yao et al. Expert Review of Vaccines, 2020.
SRR8372324	China	Eastern Asia	Yao et al. Expert Review of Vaccines, 2020.
SRR8372325	China	Eastern Asia	Yao et al. Expert Review of Vaccines, 2020.
SRR8372326	China	Eastern Asia	Yao et al. Expert Review of Vaccines, 2020.
SRR8372327	China	Eastern Asia	Yao et al. Expert Review of Vaccines, 2020.
SRR8372328	China	Eastern Asia	Yao et al. Expert Review of Vaccines, 2020.
SRR8372329	China	Eastern Asia	Yao et al. Expert Review of Vaccines, 2020.
SRR8372330	China	Eastern Asia	Yao et al. Expert Review of Vaccines, 2020.
SRR8372331	China	Eastern Asia	Yao et al. Expert Review of Vaccines, 2020.
SRR8372333	China	Eastern Asia	Yao et al. Expert Review of Vaccines, 2020.
SRR8372334	China	Eastern Asia	Yao et al. Expert Review of Vaccines, 2020.
SRR8372335	China	Eastern Asia	Yao et al. Expert Review of Vaccines, 2020.
SRR8372337	China	Eastern Asia	Yao et al. Expert Review of Vaccines, 2020.
SRR8372338	China	Eastern Asia	Yao et al. Expert Review of Vaccines, 2020.
SRR8372339	China	Eastern Asia	Yao et al. Expert Review of Vaccines, 2020.
SRR8372340	China	Eastern Asia	Yao et al. Expert Review of Vaccines, 2020.
SRR8372341	China	Eastern Asia	Yao et al. Expert Review of Vaccines, 2020.
SRR8372342	China	Eastern Asia	Yao et al. Expert Review of Vaccines, 2020.
SRR8372343	China	Eastern Asia	Yao et al. Expert Review of Vaccines, 2020.
SRR8372344	China	Eastern Asia	Yao et al. Expert Review of Vaccines, 2020.
SRR8372345	China	Eastern Asia	Yao et al. Expert Review of Vaccines, 2020.
SRR8372346	China	Eastern Asia	Yao et al. Expert Review of Vaccines, 2020.
SRR8372347	China	Eastern Asia	Yao et al. Expert Review of Vaccines, 2020.
SRR8372348	China	Eastern Asia	Yao et al. Expert Review of Vaccines, 2020.
SRR8372349	China	Eastern Asia	Yao et al. Expert Review of Vaccines, 2020.
SRR8372350	China	Eastern Asia	Yao et al. Expert Review of Vaccines, 2020.
SRR8372351	China	Eastern Asia	Yao et al. Expert Review of Vaccines, 2020.
SRR8372352	China	Eastern Asia	Yao et al. Expert Review of Vaccines, 2020.
SRR8372353	China	Eastern Asia	Yao et al. Expert Review of Vaccines, 2020.
SRR8372354	China	Eastern Asia	Yao et al. Expert Review of Vaccines, 2020.
SRR8372355	China	Eastern Asia	Yao et al. Expert Review of Vaccines, 2020.
SRR8372356	China	Eastern Asia	Yao et al. Expert Review of Vaccines, 2020.
SRR8372357	China	Eastern Asia	Yao et al. Expert Review of Vaccines, 2020.
SRR8372358	China	Eastern Asia	Yao et al. Expert Review of Vaccines, 2020.
SRR8372359	China	Eastern Asia	Yao et al. Expert Review of Vaccines, 2020.
SRR8372360	China	Eastern Asia	Yao et al. Expert Review of Vaccines, 2020.
SRR8372361	China	Eastern Asia	Yao et al. Expert Review of Vaccines, 2020.
SRR8372362	China	Eastern Asia	Yao et al. Expert Review of Vaccines, 2020.
SRR8372363	China	Eastern Asia	Yao et al. Expert Review of Vaccines, 2020.
SRR8372364	China	Eastern Asia	Yao et al. Expert Review of Vaccines, 2020.
SRR8372365	China	Eastern Asia	Yao et al. Expert Review of Vaccines, 2020.
SRR8372366	China	Eastern Asia	Yao et al. Expert Review of Vaccines, 2020.
SRR8372367	China	Eastern Asia	Yao et al. Expert Review of Vaccines, 2020.
SRR8372368	China	Eastern Asia	Yao et al. Expert Review of Vaccines, 2020.
SRR8372369	China	Eastern Asia	Yao et al. Expert Review of Vaccines, 2020.
SRR8372370	China	Eastern Asia	Yao et al. Expert Review of Vaccines, 2020.
SRR8372371	China	Eastern Asia	Yao et al. Expert Review of Vaccines, 2020.
SRR8372372	China	Eastern Asia	Yao et al. Expert Review of Vaccines, 2020.
SRR8372373	China	Eastern Asia	Yao et al. Expert Review of Vaccines, 2020.
SRR8372374	China	Eastern Asia	Yao et al. Expert Review of Vaccines, 2020.
SRR8372375	China	Eastern Asia	Yao et al. Expert Review of Vaccines, 2020.
SRR8372376	China	Eastern Asia	Yao et al. Expert Review of Vaccines, 2020.
SRR8372377	China	Eastern Asia	Yao et al. Expert Review of Vaccines, 2020.
SRR8372378	China	Eastern Asia	Yao et al. Expert Review of Vaccines, 2020.
SRR8372379	China	Eastern Asia	Yao et al. Expert Review of Vaccines, 2020.
SRR8372380	China	Eastern Asia	Yao et al. Expert Review of Vaccines, 2020.
SRR8372381	China	Eastern Asia	Yao et al. Expert Review of Vaccines, 2020.
SRR8372382	China	Eastern Asia	Yao et al. Expert Review of Vaccines, 2020.
SRR8372383	China	Eastern Asia	Yao et al. Expert Review of Vaccines, 2020.
SRR8372384	China	Eastern Asia	Yao et al. Expert Review of Vaccines, 2020.
SRR8372385	China	Eastern Asia	Yao et al. Expert Review of Vaccines, 2020.
SRR8372386	China	Eastern Asia	Yao et al. Expert Review of Vaccines, 2020.
SRR8372387	China	Eastern Asia	Yao et al. Expert Review of Vaccines, 2020.
SRR8372388	China	Eastern Asia	Yao et al. Expert Review of Vaccines, 2020.
SRR8372389	China	Eastern Asia	Yao et al. Expert Review of Vaccines, 2020.
SRR8372390	China	Eastern Asia	Yao et al. Expert Review of Vaccines, 2020.
SRR8372391	China	Eastern Asia	Yao et al. Expert Review of Vaccines, 2020.
SRR8372392	China	Eastern Asia	Yao et al. Expert Review of Vaccines, 2020.
SRR8372393	China	Eastern Asia	Yao et al. Expert Review of Vaccines, 2020.
SRR8372394	China	Eastern Asia	Yao et al. Expert Review of Vaccines, 2020.
SRR8372395	China	Eastern Asia	Yao et al. Expert Review of Vaccines, 2020.
SRR8372396	China	Eastern Asia	Yao et al. Expert Review of Vaccines, 2020.
SRR8372397	China	Eastern Asia	Yao et al. Expert Review of Vaccines, 2020.
SRR8372398	China	Eastern Asia	Yao et al. Expert Review of Vaccines, 2020.
SRR8372399	China	Eastern Asia	Yao et al. Expert Review of Vaccines, 2020.
SRR8372400	China	Eastern Asia	Yao et al. Expert Review of Vaccines, 2020.
SRR8372401	China	Eastern Asia	Yao et al. Expert Review of Vaccines, 2020.
SRR8372402	China	Eastern Asia	Yao et al. Expert Review of Vaccines, 2020.
SRR8372403	China	Eastern Asia	Yao et al. Expert Review of Vaccines, 2020.
SRR8372404	China	Eastern Asia	Yao et al. Expert Review of Vaccines, 2020.
SRR8372405	China	Eastern Asia	Yao et al. Expert Review of Vaccines, 2020.
SRR8372406	China	Eastern Asia	Yao et al. Expert Review of Vaccines, 2020.
SRR8372407	China	Eastern Asia	Yao et al. Expert Review of Vaccines, 2020.
SRR8372408	China	Eastern Asia	Yao et al. Expert Review of Vaccines, 2020.
SRR8372409	China	Eastern Asia	Yao et al. Expert Review of Vaccines, 2020.
SRR8372410	China	Eastern Asia	Yao et al. Expert Review of Vaccines, 2020.
SRR8372411	China	Eastern Asia	Yao et al. Expert Review of Vaccines, 2020.
SRR8372412	China	Eastern Asia	Yao et al. Expert Review of Vaccines, 2020.
SRR8372413	China	Eastern Asia	Yao et al. Expert Review of Vaccines, 2020.
SRR8372414	China	Eastern Asia	Yao et al. Expert Review of Vaccines, 2020.
SRR8372415	China	Eastern Asia	Yao et al. Expert Review of Vaccines, 2020.
SRR8372416	China	Eastern Asia	Yao et al. Expert Review of Vaccines, 2020.
SRR8372417	China	Eastern Asia	Yao et al. Expert Review of Vaccines, 2020.
SRR8372418	China	Eastern Asia	Yao et al. Expert Review of Vaccines, 2020.
SRR8372419	China	Eastern Asia	Yao et al. Expert Review of Vaccines, 2020.
SRR8372420	China	Eastern Asia	Yao et al. Expert Review of Vaccines, 2020.
SRR8372421	China	Eastern Asia	Yao et al. Expert Review of Vaccines, 2020.
SRR8372422	China	Eastern Asia	Yao et al. Expert Review of Vaccines, 2020.
SRR8372423	China	Eastern Asia	Yao et al. Expert Review of Vaccines, 2020.
SRR8372424	China	Eastern Asia	Yao et al. Expert Review of Vaccines, 2020.
SRR8372425	China	Eastern Asia	Yao et al. Expert Review of Vaccines, 2020.
SRR8372426	China	Eastern Asia	Yao et al. Expert Review of Vaccines, 2020.
SRR8372427	China	Eastern Asia	Yao et al. Expert Review of Vaccines, 2020.
SRR8372428	China	Eastern Asia	Yao et al. Expert Review of Vaccines, 2020.
SRR8372429	China	Eastern Asia	Yao et al. Expert Review of Vaccines, 2020.
SRR8372430	China	Eastern Asia	Yao et al. Expert Review of Vaccines, 2020.
SRR8372431	China	Eastern Asia	Yao et al. Expert Review of Vaccines, 2020.
SRR8372432	China	Eastern Asia	Yao et al. Expert Review of Vaccines, 2020.
SRR8372433	China	Eastern Asia	Yao et al. Expert Review of Vaccines, 2020.
SRR8372434	China	Eastern Asia	Yao et al. Expert Review of Vaccines, 2020.
SRR8372435	China	Eastern Asia	Yao et al. Expert Review of Vaccines, 2020.
SRR8372436	China	Eastern Asia	Yao et al. Expert Review of Vaccines, 2020.
SRR8372437	China	Eastern Asia	Yao et al. Expert Review of Vaccines, 2020.
SRR8372438	China	Eastern Asia	Yao et al. Expert Review of Vaccines, 2020.
SRR8372439	China	Eastern Asia	Yao et al. Expert Review of Vaccines, 2020.
SRR8372440	China	Eastern Asia	Yao et al. Expert Review of Vaccines, 2020.
SRR8372441	China	Eastern Asia	Yao et al. Expert Review of Vaccines, 2020.
SRR8372442	China	Eastern Asia	Yao et al. Expert Review of Vaccines, 2020.
SRR8372443	China	Eastern Asia	Yao et al. Expert Review of Vaccines, 2020.
SRR8372444	China	Eastern Asia	Yao et al. Expert Review of Vaccines, 2020.
SRR8372445	China	Eastern Asia	Yao et al. Expert Review of Vaccines, 2020.
SRR8372446	China	Eastern Asia	Yao et al. Expert Review of Vaccines, 2020.
SRR8372447	China	Eastern Asia	Yao et al. Expert Review of Vaccines, 2020.
SRR8372448	China	Eastern Asia	Yao et al. Expert Review of Vaccines, 2020.
SRR8372449	China	Eastern Asia	Yao et al. Expert Review of Vaccines, 2020.
SRR8372450	China	Eastern Asia	Yao et al. Expert Review of Vaccines, 2020.
SRR8372451	China	Eastern Asia	Yao et al. Expert Review of Vaccines, 2020.
SRR8372452	China	Eastern Asia	Yao et al. Expert Review of Vaccines, 2020.
SRR8372453	China	Eastern Asia	Yao et al. Expert Review of Vaccines, 2020.
SRR8372454	China	Eastern Asia	Yao et al. Expert Review of Vaccines, 2020.
SRR8372455	China	Eastern Asia	Yao et al. Expert Review of Vaccines, 2020.
SRR8372456	China	Eastern Asia	Yao et al. Expert Review of Vaccines, 2020.
SRR8372457	China	Eastern Asia	Yao et al. Expert Review of Vaccines, 2020.
SRR8372458	China	Eastern Asia	Yao et al. Expert Review of Vaccines, 2020.
SRR8372459	China	Eastern Asia	Yao et al. Expert Review of Vaccines, 2020.
SRR8372460	China	Eastern Asia	Yao et al. Expert Review of Vaccines, 2020.
SRR8372461	China	Eastern Asia	Yao et al. Expert Review of Vaccines, 2020.
SRR8372462	China	Eastern Asia	Yao et al. Expert Review of Vaccines, 2020.
SRR8372463	China	Eastern Asia	Yao et al. Expert Review of Vaccines, 2020.
SRR8372464	China	Eastern Asia	Yao et al. Expert Review of Vaccines, 2020.
SRR8372465	China	Eastern Asia	Yao et al. Expert Review of Vaccines, 2020.
SRR8372466	China	Eastern Asia	Yao et al. Expert Review of Vaccines, 2020.
SRR8372467	China	Eastern Asia	Yao et al. Expert Review of Vaccines, 2020.
SRR8372468	China	Eastern Asia	Yao et al. Expert Review of Vaccines, 2020.
SRR8372469	China	Eastern Asia	Yao et al. Expert Review of Vaccines, 2020.
SRR8372470	China	Eastern Asia	Yao et al. Expert Review of Vaccines, 2020.
SRR8372471	China	Eastern Asia	Yao et al. Expert Review of Vaccines, 2020.
SRR8372472	China	Eastern Asia	Yao et al. Expert Review of Vaccines, 2020.
SRR8372473	China	Eastern Asia	Yao et al. Expert Review of Vaccines, 2020.
SRR8372474	China	Eastern Asia	Yao et al. Expert Review of Vaccines, 2020.
SRR8372475	China	Eastern Asia	Yao et al. Expert Review of Vaccines, 2020.
SRR8372476	China	Eastern Asia	Yao et al. Expert Review of Vaccines, 2020.
SRR8372477	China	Eastern Asia	Yao et al. Expert Review of Vaccines, 2020.
SRR8372478	China	Eastern Asia	Yao et al. Expert Review of Vaccines, 2020.
SRR8372479	China	Eastern Asia	Yao et al. Expert Review of Vaccines, 2020.
SRR8372480	China	Eastern Asia	Yao et al. Expert Review of Vaccines, 2020.
SRR8372481	China	Eastern Asia	Yao et al. Expert Review of Vaccines, 2020.
SRR8372482	China	Eastern Asia	Yao et al. Expert Review of Vaccines, 2020.
SRR8372483	China	Eastern Asia	Yao et al. Expert Review of Vaccines, 2020.
SRR8372484	China	Eastern Asia	Yao et al. Expert Review of Vaccines, 2020.
SRR8372485	China	Eastern Asia	Yao et al. Expert Review of Vaccines, 2020.
SRR8372486	China	Eastern Asia	Yao et al. Expert Review of Vaccines, 2020.
SRR8372487	China	Eastern Asia	Yao et al. Expert Review of Vaccines, 2020.
SRR8372488	China	Eastern Asia	Yao et al. Expert Review of Vaccines, 2020.
SRR8372489	China	Eastern Asia	Yao et al. Expert Review of Vaccines, 2020.
SRR8372490	China	Eastern Asia	Yao et al. Expert Review of Vaccines, 2020.
SRR8372491	China	Eastern Asia	Yao et al. Expert Review of Vaccines, 2020.
SRR8372492	China	Eastern Asia	Yao et al. Expert Review of Vaccines, 2020.
SRR8372493	China	Eastern Asia	Yao et al. Expert Review of Vaccines, 2020.
SRR8372494	China	Eastern Asia	Yao et al. Expert Review of Vaccines, 2020.
SRR8372495	China	Eastern Asia	Yao et al. Expert Review of Vaccines, 2020.
SRR8372496	China	Eastern Asia	Yao et al. Expert Review of Vaccines, 2020.
SRR8372497	China	Eastern Asia	Yao et al. Expert Review of Vaccines, 2020.
SRR8372498	China	Eastern Asia	Yao et al. Expert Review of Vaccines, 2020.
SRR8372499	China	Eastern Asia	Yao et al. Expert Review of Vaccines, 2020.
SRR8372500	China	Eastern Asia	Yao et al. Expert Review of Vaccines, 2020.
SRR8372501	China	Eastern Asia	Yao et al. Expert Review of Vaccines, 2020.
SRR8372502	China	Eastern Asia	Yao et al. Expert Review of Vaccines, 2020.
SRR8372503	China	Eastern Asia	Yao et al. Expert Review of Vaccines, 2020.
SRR8372504	China	Eastern Asia	Yao et al. Expert Review of Vaccines, 2020.
SRR8372505	China	Eastern Asia	Yao et al. Expert Review of Vaccines, 2020.
SRR8372506	China	Eastern Asia	Yao et al. Expert Review of Vaccines, 2020.
SRR8372507	China	Eastern Asia	Yao et al. Expert Review of Vaccines, 2020.
SRR8372508	China	Eastern Asia	Yao et al. Expert Review of Vaccines, 2020.
SRR8372509	China	Eastern Asia	Yao et al. Expert Review of Vaccines, 2020.
SRR8372510	China	Eastern Asia	Yao et al. Expert Review of Vaccines, 2020.
SRR8372511	China	Eastern Asia	Yao et al. Expert Review of Vaccines, 2020.
SRR8372512	China	Eastern Asia	Yao et al. Expert Review of Vaccines, 2020.
SRR8372513	China	Eastern Asia	Yao et al. Expert Review of Vaccines, 2020.
SRR8372514	China	Eastern Asia	Yao et al. Expert Review of Vaccines, 2020.
SRR8372515	China	Eastern Asia	Yao et al. Expert Review of Vaccines, 2020.
SRR8372516	China	Eastern Asia	Yao et al. Expert Review of Vaccines, 2020.
SRR8372517	China	Eastern Asia	Yao et al. Expert Review of Vaccines, 2020.
SRR8372518	China	Eastern Asia	Yao et al. Expert Review of Vaccines, 2020.
SRR8372519	China	Eastern Asia	Yao et al. Expert Review of Vaccines, 2020.
SRR8372520	China	Eastern Asia	Yao et al. Expert Review of Vaccines, 2020.
SRR8372521	China	Eastern Asia	Yao et al. Expert Review of Vaccines, 2020.
SRR8372522	China	Eastern Asia	Yao et al. Expert Review of Vaccines, 2020.
SRR8372523	China	Eastern Asia	Yao et al. Expert Review of Vaccines, 2020.
SRR8372524	China	Eastern Asia	Yao et al. Expert Review of Vaccines, 2020.
SRR8372525	China	Eastern Asia	Yao et al. Expert Review of Vaccines, 2020.
SRR8372526	China	Eastern Asia	Yao et al. Expert Review of Vaccines, 2020.
SRR8372527	China	Eastern Asia	Yao et al. Expert Review of Vaccines, 2020.
SRR8372528	China	Eastern Asia	Yao et al. Expert Review of Vaccines, 2020.
SRR8372529	China	Eastern Asia	Yao et al. Expert Review of Vaccines, 2020.
SRR8372530	China	Eastern Asia	Yao et al. Expert Review of Vaccines, 2020.
SRR8372531	China	Eastern Asia	Yao et al. Expert Review of Vaccines, 2020.
SRR8372532	China	Eastern Asia	Yao et al. Expert Review of Vaccines, 2020.
SRR8372533	China	Eastern Asia	Yao et al. Expert Review of Vaccines, 2020.
SRR8372534	China	Eastern Asia	Yao et al. Expert Review of Vaccines, 2020.
SRR8372535	China	Eastern Asia	Yao et al. Expert Review of Vaccines, 2020.
SRR8372536	China	Eastern Asia	Yao et al. Expert Review of Vaccines, 2020.
SRR8372537	China	Eastern Asia	Yao et al. Expert Review of Vaccines, 2020.
SRR8372538	China	Eastern Asia	Yao et al. Expert Review of Vaccines, 2020.
SRR8372539	China	Eastern Asia	Yao et al. Expert Review of Vaccines, 2020.
SRR8372540	China	Eastern Asia	Yao et al. Expert Review of Vaccines, 2020.
SRR8372542	China	Eastern Asia	Yao et al. Expert Review of Vaccines, 2020.
SRR8372543	China	Eastern Asia	Yao et al. Expert Review of Vaccines, 2020.
SRR8372544	China	Eastern Asia	Yao et al. Expert Review of Vaccines, 2020.
SRR8372545	China	Eastern Asia	Yao et al. Expert Review of Vaccines, 2020.
SRR8372546	China	Eastern Asia	Yao et al. Expert Review of Vaccines, 2020.
SRR8372547	China	Eastern Asia	Yao et al. Expert Review of Vaccines, 2020.
SRR8372548	China	Eastern Asia	Yao et al. Expert Review of Vaccines, 2020.
SRR8372549	China	Eastern Asia	Yao et al. Expert Review of Vaccines, 2020.
SRR8372550	China	Eastern Asia	Yao et al. Expert Review of Vaccines, 2020.
SRR8372551	China	Eastern Asia	Yao et al. Expert Review of Vaccines, 2020.
SRR8372552	China	Eastern Asia	Yao et al. Expert Review of Vaccines, 2020.
SRR8372553	China	Eastern Asia	Yao et al. Expert Review of Vaccines, 2020.
SRR8372554	China	Eastern Asia	Yao et al. Expert Review of Vaccines, 2020.
SRR8372555	China	Eastern Asia	Yao et al. Expert Review of Vaccines, 2020.
SRR8372556	China	Eastern Asia	Yao et al. Expert Review of Vaccines, 2020.
SRR8372557	China	Eastern Asia	Yao et al. Expert Review of Vaccines, 2020.
SRR8372558	China	Eastern Asia	Yao et al. Expert Review of Vaccines, 2020.
SRR8372559	China	Eastern Asia	Yao et al. Expert Review of Vaccines, 2020.
SRR8372560	China	Eastern Asia	Yao et al. Expert Review of Vaccines, 2020.
SRR8372561	China	Eastern Asia	Yao et al. Expert Review of Vaccines, 2020.
SRR8372562	China	Eastern Asia	Yao et al. Expert Review of Vaccines, 2020.
SRR8372563	China	Eastern Asia	Yao et al. Expert Review of Vaccines, 2020.
SRR8372564	China	Eastern Asia	Yao et al. Expert Review of Vaccines, 2020.
SRR8372565	China	Eastern Asia	Yao et al. Expert Review of Vaccines, 2020.
SRR8372566	China	Eastern Asia	Yao et al. Expert Review of Vaccines, 2020.
SRR8372567	China	Eastern Asia	Yao et al. Expert Review of Vaccines, 2020.
SRR8372568	China	Eastern Asia	Yao et al. Expert Review of Vaccines, 2020.
SRR8372569	China	Eastern Asia	Yao et al. Expert Review of Vaccines, 2020.
SRR8372570	China	Eastern Asia	Yao et al. Expert Review of Vaccines, 2020.
SRR8372571	China	Eastern Asia	Yao et al. Expert Review of Vaccines, 2020.
SRR8372572	China	Eastern Asia	Yao et al. Expert Review of Vaccines, 2020.
SRR8372573	China	Eastern Asia	Yao et al. Expert Review of Vaccines, 2020.
SRR8372574	China	Eastern Asia	Yao et al. Expert Review of Vaccines, 2020.
SRR8372575	China	Eastern Asia	Yao et al. Expert Review of Vaccines, 2020.
SRR8372576	China	Eastern Asia	Yao et al. Expert Review of Vaccines, 2020.
SRR8372577	China	Eastern Asia	Yao et al. Expert Review of Vaccines, 2020.
SRR8372578	China	Eastern Asia	Yao et al. Expert Review of Vaccines, 2020.
SRR8372579	China	Eastern Asia	Yao et al. Expert Review of Vaccines, 2020.
SRR8372580	China	Eastern Asia	Yao et al. Expert Review of Vaccines, 2020.
SRR8372581	China	Eastern Asia	Yao et al. Expert Review of Vaccines, 2020.
SRR8372582	China	Eastern Asia	Yao et al. Expert Review of Vaccines, 2020.
SRR8372583	China	Eastern Asia	Yao et al. Expert Review of Vaccines, 2020.
SRR8372584	China	Eastern Asia	Yao et al. Expert Review of Vaccines, 2020.
SRR8372585	China	Eastern Asia	Yao et al. Expert Review of Vaccines, 2020.
SRR8372586	China	Eastern Asia	Yao et al. Expert Review of Vaccines, 2020.
SRR8372587	China	Eastern Asia	Yao et al. Expert Review of Vaccines, 2020.
SRR8372588	China	Eastern Asia	Yao et al. Expert Review of Vaccines, 2020.
SRR8372589	China	Eastern Asia	Yao et al. Expert Review of Vaccines, 2020.
SRR8372590	China	Eastern Asia	Yao et al. Expert Review of Vaccines, 2020.
SRR8372591	China	Eastern Asia	Yao et al. Expert Review of Vaccines, 2020.
SRR8372592	China	Eastern Asia	Yao et al. Expert Review of Vaccines, 2020.
SRR8372593	China	Eastern Asia	Yao et al. Expert Review of Vaccines, 2020.
SRR8372594	China	Eastern Asia	Yao et al. Expert Review of Vaccines, 2020.
SRR8372595	China	Eastern Asia	Yao et al. Expert Review of Vaccines, 2020.
SRR8372596	China	Eastern Asia	Yao et al. Expert Review of Vaccines, 2020.
SRR8372597	China	Eastern Asia	Yao et al. Expert Review of Vaccines, 2020.
SRR8372598	China	Eastern Asia	Yao et al. Expert Review of Vaccines, 2020.
SRR8372599	China	Eastern Asia	Yao et al. Expert Review of Vaccines, 2020.
SRR8372600	China	Eastern Asia	Yao et al. Expert Review of Vaccines, 2020.
SRR8372601	China	Eastern Asia	Yao et al. Expert Review of Vaccines, 2020.
SRR8372602	China	Eastern Asia	Yao et al. Expert Review of Vaccines, 2020.
SRR8372603	China	Eastern Asia	Yao et al. Expert Review of Vaccines, 2020.
SRR8372604	China	Eastern Asia	Yao et al. Expert Review of Vaccines, 2020.
SRR8372605	China	Eastern Asia	Yao et al. Expert Review of Vaccines, 2020.
SRR8372606	China	Eastern Asia	Yao et al. Expert Review of Vaccines, 2020.
SRR8372607	China	Eastern Asia	Yao et al. Expert Review of Vaccines, 2020.
SRR8372608	China	Eastern Asia	Yao et al. Expert Review of Vaccines, 2020.
SRR8372609	China	Eastern Asia	Yao et al. Expert Review of Vaccines, 2020.
SRR8372610	China	Eastern Asia	Yao et al. Expert Review of Vaccines, 2020.
SRR8372611	China	Eastern Asia	Yao et al. Expert Review of Vaccines, 2020.
SRR8372612	China	Eastern Asia	Yao et al. Expert Review of Vaccines, 2020.
SRR8372613	China	Eastern Asia	Yao et al. Expert Review of Vaccines, 2020.
SRR8372614	China	Eastern Asia	Yao et al. Expert Review of Vaccines, 2020.
SRR8372615	China	Eastern Asia	Yao et al. Expert Review of Vaccines, 2020.
SRR8372616	China	Eastern Asia	Yao et al. Expert Review of Vaccines, 2020.
SRR8372617	China	Eastern Asia	Yao et al. Expert Review of Vaccines, 2020.
SRR8372618	China	Eastern Asia	Yao et al. Expert Review of Vaccines, 2020.
SRR8372619	China	Eastern Asia	Yao et al. Expert Review of Vaccines, 2020.
SRR8372620	China	Eastern Asia	Yao et al. Expert Review of Vaccines, 2020.
SRR8372621	China	Eastern Asia	Yao et al. Expert Review of Vaccines, 2020.
SRR8372622	China	Eastern Asia	Yao et al. Expert Review of Vaccines, 2020.
SRR8372623	China	Eastern Asia	Yao et al. Expert Review of Vaccines, 2020.
SRR8372624	China	Eastern Asia	Yao et al. Expert Review of Vaccines, 2020.
SRR8372625	China	Eastern Asia	Yao et al. Expert Review of Vaccines, 2020.
SRR8372626	China	Eastern Asia	Yao et al. Expert Review of Vaccines, 2020.
SRR8372627	China	Eastern Asia	Yao et al. Expert Review of Vaccines, 2020.
SRR8372628	China	Eastern Asia	Yao et al. Expert Review of Vaccines, 2020.
SRR8372629	China	Eastern Asia	Yao et al. Expert Review of Vaccines, 2020.
SRR8372630	China	Eastern Asia	Yao et al. Expert Review of Vaccines, 2020.
SRR8372631	China	Eastern Asia	Yao et al. Expert Review of Vaccines, 2020.
SRR8372632	China	Eastern Asia	Yao et al. Expert Review of Vaccines, 2020.
SRR8372633	China	Eastern Asia	Yao et al. Expert Review of Vaccines, 2020.
SRR8372634	China	Eastern Asia	Yao et al. Expert Review of Vaccines, 2020.
SRR8372635	China	Eastern Asia	Yao et al. Expert Review of Vaccines, 2020.
SRR8372636	China	Eastern Asia	Yao et al. Expert Review of Vaccines, 2020.
SRR8372637	China	Eastern Asia	Yao et al. Expert Review of Vaccines, 2020.
SRR8372638	China	Eastern Asia	Yao et al. Expert Review of Vaccines, 2020.
SRR8372639	China	Eastern Asia	Yao et al. Expert Review of Vaccines, 2020.
SRR8372640	China	Eastern Asia	Yao et al. Expert Review of Vaccines, 2020.
SRR8372641	China	Eastern Asia	Yao et al. Expert Review of Vaccines, 2020.
SRR8372642	China	Eastern Asia	Yao et al. Expert Review of Vaccines, 2020.
SRR8372643	China	Eastern Asia	Yao et al. Expert Review of Vaccines, 2020.
SRR8372644	China	Eastern Asia	Yao et al. Expert Review of Vaccines, 2020.
SRR8372645	China	Eastern Asia	Yao et al. Expert Review of Vaccines, 2020.
SRR8372646	China	Eastern Asia	Yao et al. Expert Review of Vaccines, 2020.
SRR8372647	China	Eastern Asia	Yao et al. Expert Review of Vaccines, 2020.
SRR8372648	China	Eastern Asia	Yao et al. Expert Review of Vaccines, 2020.
SRR8372649	China	Eastern Asia	Yao et al. Expert Review of Vaccines, 2020.
SRR8661686	China	Eastern Asia	Koide et al. Journal of Global Antimicrobial Resistance, 2022
SRR8661687	China	Eastern Asia	Koide et al. Journal of Global Antimicrobial Resistance, 2022
SRR8661688	China	Eastern Asia	Koide et al. Journal of Global Antimicrobial Resistance, 2022
SRR8661689	China	Eastern Asia	Koide et al. Journal of Global Antimicrobial Resistance, 2022
SRR8661690	China	Eastern Asia	Koide et al. Journal of Global Antimicrobial Resistance, 2022
SRR8661691	China	Eastern Asia	Koide et al. Journal of Global Antimicrobial Resistance, 2022
SRR8661692	China	Eastern Asia	Koide et al. Journal of Global Antimicrobial Resistance, 2022
SRR8661693	China	Eastern Asia	Koide et al. Journal of Global Antimicrobial Resistance, 2022
SRR8661694	China	Eastern Asia	Koide et al. Journal of Global Antimicrobial Resistance, 2022
SRR8661695	China	Eastern Asia	Koide et al. Journal of Global Antimicrobial Resistance, 2022
SRR8661696	China	Eastern Asia	Koide et al. Journal of Global Antimicrobial Resistance, 2022
SRR8661697	China	Eastern Asia	Koide et al. Journal of Global Antimicrobial Resistance, 2022
SRR8661698	China	Eastern Asia	Koide et al. Journal of Global Antimicrobial Resistance, 2022
SRR8661699	China	Eastern Asia	Koide et al. Journal of Global Antimicrobial Resistance, 2022
SRR8661700	China	Eastern Asia	Koide et al. Journal of Global Antimicrobial Resistance, 2022
SRR8661701	China	Eastern Asia	Koide et al. Journal of Global Antimicrobial Resistance, 2022
SRR8661702	China	Eastern Asia	Koide et al. Journal of Global Antimicrobial Resistance, 2022
SRR8661703	China	Eastern Asia	Koide et al. Journal of Global Antimicrobial Resistance, 2022
SRR8661704	China	Eastern Asia	Koide et al. Journal of Global Antimicrobial Resistance, 2022
SRR8661705	China	Eastern Asia	Koide et al. Journal of Global Antimicrobial Resistance, 2022
SRR8661706	China	Eastern Asia	Koide et al. Journal of Global Antimicrobial Resistance, 2022
SRR8661707	China	Eastern Asia	Koide et al. Journal of Global Antimicrobial Resistance, 2022
SRR8661708	China	Eastern Asia	Koide et al. Journal of Global Antimicrobial Resistance, 2022
SRR8661709	China	Eastern Asia	Koide et al. Journal of Global Antimicrobial Resistance, 2022
SRR8661710	China	Eastern Asia	Koide et al. Journal of Global Antimicrobial Resistance, 2022
SRR8661711	China	Eastern Asia	Koide et al. Journal of Global Antimicrobial Resistance, 2022
SRR8661714	China	Eastern Asia	Koide et al. Journal of Global Antimicrobial Resistance, 2022
SRR8661715	China	Eastern Asia	Koide et al. Journal of Global Antimicrobial Resistance, 2022
SRR8661716	China	Eastern Asia	Koide et al. Journal of Global Antimicrobial Resistance, 2022
SRR8661717	China	Eastern Asia	Koide et al. Journal of Global Antimicrobial Resistance, 2022
SRR8661718	China	Eastern Asia	Koide et al. Journal of Global Antimicrobial Resistance, 2022
SRR8661721	China	Eastern Asia	Koide et al. Journal of Global Antimicrobial Resistance, 2022
SRR8661722	China	Eastern Asia	Koide et al. Journal of Global Antimicrobial Resistance, 2022
SRR8661723	China	Eastern Asia	Koide et al. Journal of Global Antimicrobial Resistance, 2022
SRR8661724	China	Eastern Asia	Koide et al. Journal of Global Antimicrobial Resistance, 2022
SRR8661726	China	Eastern Asia	Koide et al. Journal of Global Antimicrobial Resistance, 2022
SRR8661727	China	Eastern Asia	Koide et al. Journal of Global Antimicrobial Resistance, 2022
SRR8661728	China	Eastern Asia	Koide et al. Journal of Global Antimicrobial Resistance, 2022
SRR8661731	China	Eastern Asia	Koide et al. Journal of Global Antimicrobial Resistance, 2022
SRR8661732	China	Eastern Asia	Koide et al. Journal of Global Antimicrobial Resistance, 2022
SRR8661733	China	Eastern Asia	Koide et al. Journal of Global Antimicrobial Resistance, 2022
SRR8661734	China	Eastern Asia	Koide et al. Journal of Global Antimicrobial Resistance, 2022
SRR8661735	China	Eastern Asia	Koide et al. Journal of Global Antimicrobial Resistance, 2022
GCA_001187405.1	Italy	Europe	NCBI GenBank
GCA_001191795.1	Netherlands	Europe	NCBI GenBank
GCA_001192455.1	Netherlands	Europe	NCBI GenBank
GCA_001193835.1	France	Europe	NCBI GenBank
GCA_001193935.1	Finland	Europe	NCBI GenBank
GCA_001194605.1	Netherlands	Europe	NCBI GenBank
GCA_001194985.1	Italy	Europe	NCBI GenBank
GCA_001195245.1	Sweden	Europe	NCBI GenBank
GCA_001195625.1	Netherlands	Europe	NCBI GenBank
GCA_001195885.1	Finland	Europe	NCBI GenBank
GCA_001196005.1	Netherlands	Europe	NCBI GenBank
GCA_001196395.1	Netherlands	Europe	NCBI GenBank
GCA_001196575.1	France	Europe	NCBI GenBank
GCA_001197455.1	Italy	Europe	NCBI GenBank
GCA_001197495.1	Sweden	Europe	NCBI GenBank
GCA_001197815.1	Netherlands	Europe	NCBI GenBank
GCA_001198815.1	Finland	Europe	NCBI GenBank
GCA_001199955.1	Russia	Europe	NCBI GenBank
GCA_001200055.1	Sweden	Europe	NCBI GenBank
GCA_001200175.1	Denmark	Europe	NCBI GenBank
GCA_001200675.1	Italy	Europe	NCBI GenBank
GCA_001201315.1	Sweden	Europe	NCBI GenBank
GCA_001201395.1	Denmark	Europe	NCBI GenBank
GCA_001202575.1	France	Europe	NCBI GenBank
GCA_001202695.1	Netherlands	Europe	NCBI GenBank
GCA_001202875.1	Denmark	Europe	NCBI GenBank
GCA_001205255.1	France	Europe	NCBI GenBank
GCA_001205275.1	Netherlands	Europe	NCBI GenBank
GCA_001206235.1	Denmark	Europe	NCBI GenBank
GCA_001206615.1	Sweden	Europe	NCBI GenBank
GCA_001206935.1	France	Europe	NCBI GenBank
GCA_001207695.1	Italy	Europe	NCBI GenBank
GCA_001207905.1	Italy	Europe	NCBI GenBank
GCA_001208005.1	Denmark	Europe	NCBI GenBank
GCA_001208065.1	France	Europe	NCBI GenBank
GCA_001208205.1	Italy	Europe	NCBI GenBank
GCA_001209845.1	Italy	Europe	NCBI GenBank
GCA_001210145.1	Finland	Europe	NCBI GenBank
GCA_001210765.1	Finland	Europe	NCBI GenBank
GCA_001210865.1	Netherlands	Europe	NCBI GenBank
GCA_001211645.1	Poland	Europe	NCBI GenBank
GCA_001211785.1	Netherlands	Europe	NCBI GenBank
GCA_001212285.1	Finland	Europe	NCBI GenBank
GCA_001212485.1	Poland	Europe	NCBI GenBank
GCA_001212505.1	Sweden	Europe	NCBI GenBank
GCA_001212525.1	France	Europe	NCBI GenBank
GCA_001212625.1	Netherlands	Europe	NCBI GenBank
GCA_001307525.1	France	Europe	NCBI GenBank
GCA_001307565.1	France	Europe	NCBI GenBank
GCA_001307585.1	Netherlands	Europe	NCBI GenBank
GCA_001307605.1	Netherlands	Europe	NCBI GenBank
GCA_001307625.1	Netherlands	Europe	NCBI GenBank
GCA_001307645.1	Sweden	Europe	NCBI GenBank
GCA_001307665.1	Sweden	Europe	NCBI GenBank
GCA_001307685.1	Netherlands	Europe	NCBI GenBank
GCA_001307705.1	Norway	Europe	NCBI GenBank
GCA_001307725.1	Netherlands	Europe	NCBI GenBank
GCA_001307745.1	Netherlands	Europe	NCBI GenBank
GCA_001319225.1	Poland	Europe	NCBI GenBank
GCA_001319245.1	Poland	Europe	NCBI GenBank
GCA_001319265.1	Poland	Europe	NCBI GenBank
GCA_001319285.1	Poland	Europe	NCBI GenBank
GCA_001330995.1	Netherlands	Europe	NCBI GenBank
GCA_001331055.1	Poland	Europe	NCBI GenBank
GCA_001331135.1	Russia	Europe	NCBI GenBank
GCA_001331395.1	Finland	Europe	NCBI GenBank
GCA_001331435.1	Finland	Europe	NCBI GenBank
GCA_001331495.1	Italy	Europe	NCBI GenBank
GCA_001331515.1	Italy	Europe	NCBI GenBank
GCA_001331535.1	Italy	Europe	NCBI GenBank
GCA_001331555.1	Finland	Europe	NCBI GenBank
GCA_001331575.1	Finland	Europe	NCBI GenBank
GCA_001331595.1	Finland	Europe	NCBI GenBank
GCA_001331615.1	Finland	Europe	NCBI GenBank
GCA_001331655.1	Denmark	Europe	NCBI GenBank
GCA_001331675.1	Denmark	Europe	NCBI GenBank
GCA_001331695.1	Finland	Europe	NCBI GenBank
GCA_001331715.1	Denmark	Europe	NCBI GenBank
GCA_001331835.1	Finland	Europe	NCBI GenBank
GCA_001331975.1	Denmark	Europe	NCBI GenBank
GCA_001332195.1	Sweden	Europe	NCBI GenBank
GCA_001332215.1	Sweden	Europe	NCBI GenBank
GCA_001332255.1	Sweden	Europe	NCBI GenBank
GCA_001332275.1	Sweden	Europe	NCBI GenBank
GCA_001332295.1	Sweden	Europe	NCBI GenBank
GCA_001332315.1	United_Kingdom	Europe	NCBI GenBank
GCA_001332335.1	Sweden	Europe	NCBI GenBank
GCA_001332375.1	United_Kingdom	Europe	NCBI GenBank
GCA_001332435.1	Sweden	Europe	NCBI GenBank
GCA_001332455.1	Sweden	Europe	NCBI GenBank
GCA_001332475.1	Sweden	Europe	NCBI GenBank
GCA_001332495.1	Sweden	Europe	NCBI GenBank
GCA_001332515.1	Sweden	Europe	NCBI GenBank
GCA_001332535.1	Netherlands	Europe	NCBI GenBank
GCA_001332555.1	Netherlands	Europe	NCBI GenBank
GCA_001332595.1	France	Europe	NCBI GenBank
GCA_001332615.1	France	Europe	NCBI GenBank
GCA_001332675.1	United_Kingdom	Europe	NCBI GenBank
GCA_001332715.1	France	Europe	NCBI GenBank
GCA_001332735.1	France	Europe	NCBI GenBank
GCA_001332755.1	United_Kingdom	Europe	NCBI GenBank
GCA_001332795.1	United_Kingdom	Europe	NCBI GenBank
GCA_001332835.1	United_Kingdom	Europe	NCBI GenBank
GCA_001332875.1	United_Kingdom	Europe	NCBI GenBank
GCA_001333075.1	Italy	Europe	NCBI GenBank
GCA_001333235.1	United_Kingdom	Europe	NCBI GenBank
GCA_001333255.1	United_Kingdom	Europe	NCBI GenBank
GCA_001333275.1	United_Kingdom	Europe	NCBI GenBank
GCA_001333295.1	United_Kingdom	Europe	NCBI GenBank
GCA_001333315.1	United_Kingdom	Europe	NCBI GenBank
GCA_001333335.1	United_Kingdom	Europe	NCBI GenBank
GCA_001333415.1	United_Kingdom	Europe	NCBI GenBank
GCA_001333515.1	Netherlands	Europe	NCBI GenBank
GCA_001333635.1	Italy	Europe	NCBI GenBank
GCA_001333655.1	Italy	Europe	NCBI GenBank
GCA_001333755.1	Netherlands	Europe	NCBI GenBank
GCA_001509895.1	France	Europe	NCBI GenBank
GCA_001988055.1	United_Kingdom	Europe	NCBI GenBank
GCA_002285975.1	United_Kingdom	Europe	NCBI GenBank
GCA_003355025.1	United_Kingdom	Europe	NCBI GenBank
GCA_003355045.1	United_Kingdom	Europe	NCBI GenBank
GCA_003355065.1	United_Kingdom	Europe	NCBI GenBank
GCA_003355085.1	United_Kingdom	Europe	NCBI GenBank
GCA_003367275.1	United_Kingdom	Europe	NCBI GenBank
GCA_003431425.1	France	Europe	NCBI GenBank
GCA_004635385.1	United_Kingdom	Europe	NCBI GenBank
GCA_004794255.1	United_Kingdom	Europe	NCBI GenBank
GCA_020735885.1	Germany	Europe	NCBI GenBank
GCA_020736265.1	Germany	Europe	NCBI GenBank
GCA_900186845.1	United_Kingdom	Europe	NCBI GenBank
GCA_900187345.1	United_Kingdom	Europe	NCBI GenBank
GCA_900327835.1	Czech_Republic	Europe	NCBI GenBank
GCA_900327845.1	Czech_Republic	Europe	NCBI GenBank
GCA_900327855.1	Czech_Republic	Europe	NCBI GenBank
GCA_900327865.1	Czech_Republic	Europe	NCBI GenBank
GCA_900327875.1	Czech_Republic	Europe	NCBI GenBank
GCA_900445825.1	United_Kingdom	Europe	NCBI GenBank
GCA_900445865.1	Denmark	Europe	NCBI GenBank
GCA_900445885.1	United_Kingdom	Europe	NCBI GenBank
GCA_900445935.1	Denmark	Europe	NCBI GenBank
GCA_900445965.1	United_Kingdom	Europe	NCBI GenBank
GCA_900465145.1	Czech_Republic	Europe	NCBI GenBank
GCA_900465165.1	Czech_Republic	Europe	NCBI GenBank
GCA_900465175.1	Czech_Republic	Europe	NCBI GenBank
GCA_900465715.1	Czech_Republic	Europe	NCBI GenBank
GCA_900465735.1	Czech_Republic	Europe	NCBI GenBank
GCA_900465745.1	Czech_Republic	Europe	NCBI GenBank
GCA_900465785.1	Czech_Republic	Europe	NCBI GenBank
GCA_900465795.1	Czech_Republic	Europe	NCBI GenBank
GCA_900465925.1	Czech_Republic	Europe	NCBI GenBank
GCA_900475665.1	United_Kingdom	Europe	NCBI GenBank
GCA_900492145.1	France	Europe	NCBI GenBank
GCA_001196855.1	Argentina	Latin America	NCBI GenBank
GCA_001200475.1	Argentina	Latin America	NCBI GenBank
GCA_001201155.1	Argentina	Latin America	NCBI GenBank
GCA_001202455.1	Argentina	Latin America	NCBI GenBank
GCA_001331375.1	Argentina	Latin America	NCBI GenBank
GCA_001331415.1	Argentina	Latin America	NCBI GenBank
GCA_001331475.1	Argentina	Latin America	NCBI GenBank
GCA_001331915.1	Argentina	Latin America	NCBI GenBank
GCA_001333495.1	Argentina	Latin America	NCBI GenBank
GCA_001333855.1	Argentina	Latin America	NCBI GenBank
GCA_001333875.1	Argentina	Latin America	NCBI GenBank
GCA_001333895.1	Argentina	Latin America	NCBI GenBank
GCA_002406825.1	Mexico	Latin America	NCBI GenBank
GCA_002406835.1	Mexico	Latin America	NCBI GenBank
GCA_002406865.1	Mexico	Latin America	NCBI GenBank
GCA_002406875.1	Mexico	Latin America	NCBI GenBank
GCA_004634705.1	Guatemala	Latin America	NCBI GenBank
GCA_004634725.1	Guatemala	Latin America	NCBI GenBank
GCA_004634745.1	Guatemala	Latin America	NCBI GenBank
GCA_004634885.1	Guatemala	Latin America	NCBI GenBank
GCA_004636965.1	Haiti	Latin America	NCBI GenBank
GCA_020536205.1	Brazil	Latin America	NCBI GenBank
GCA_020622445.1	Brazil	Latin America	NCBI GenBank
GCA_020622465.1	Brazil	Latin America	NCBI GenBank
GCA_020622475.1	Brazil	Latin America	NCBI GenBank
GCA_020622525.1	Brazil	Latin America	NCBI GenBank
GCA_000193515.2	NA	NA	NCBI GenBank
GCA_000193535.2	NA	NA	NCBI GenBank
GCA_000193555.2	NA	NA	NCBI GenBank
GCA_000193575.2	NA	NA	NCBI GenBank
GCA_000193595.3	NA	NA	NCBI GenBank
GCA_000193615.3	NA	NA	NCBI GenBank
GCA_000212975.1	NA	NA	NCBI GenBank
GCA_000306945.1	NA	NA	NCBI GenBank
GCA_000479395.2	NA	NA	NCBI GenBank
GCA_000479415.2	NA	NA	NCBI GenBank
GCA_000479435.2	NA	NA	NCBI GenBank
GCA_000479455.2	NA	NA	NCBI GenBank
GCA_000479475.2	NA	NA	NCBI GenBank
GCA_000479495.2	NA	NA	NCBI GenBank
GCA_000479515.2	NA	NA	NCBI GenBank
GCA_000479535.2	NA	NA	NCBI GenBank
GCA_000479555.2	NA	NA	NCBI GenBank
GCA_000479575.2	NA	NA	NCBI GenBank
GCA_000479595.2	NA	NA	NCBI GenBank
GCA_000479615.2	NA	NA	NCBI GenBank
GCA_000479635.2	NA	NA	NCBI GenBank
GCA_000479655.2	NA	NA	NCBI GenBank
GCA_000479675.2	NA	NA	NCBI GenBank
GCA_000479695.2	NA	NA	NCBI GenBank
GCA_000479715.2	NA	NA	NCBI GenBank
GCA_000479735.2	NA	NA	NCBI GenBank
GCA_000479755.2	NA	NA	NCBI GenBank
GCA_000479775.2	NA	NA	NCBI GenBank
GCA_000479795.2	NA	NA	NCBI GenBank
GCA_000479815.2	NA	NA	NCBI GenBank
GCA_000479835.2	NA	NA	NCBI GenBank
GCA_000479855.2	NA	NA	NCBI GenBank
GCA_000479875.2	NA	NA	NCBI GenBank
GCA_000479895.2	NA	NA	NCBI GenBank
GCA_000479915.2	NA	NA	NCBI GenBank
GCA_000479935.2	NA	NA	NCBI GenBank
GCA_000662295.1	NA	NA	NCBI GenBank
GCA_000812165.1	NA	NA	NCBI GenBank
GCA_001013565.1	NA	NA	NCBI GenBank
GCA_001598615.1	NA	NA	NCBI GenBank
GCA_001831395.1	NA	NA	NCBI GenBank
GCA_001831415.1	NA	NA	NCBI GenBank
GCA_001831435.1	NA	NA	NCBI GenBank
GCA_001831455.1	NA	NA	NCBI GenBank
GCA_001985985.1	NA	NA	NCBI GenBank
GCA_003991095.1	NA	NA	NCBI GenBank
GCA_900067265.1	NA	NA	NCBI GenBank
GCA_900445805.1	NA	NA	NCBI GenBank
GCA_901472525.1	NA	NA	NCBI GenBank
GCA_001193155.1	Australia	Oceania	NCBI GenBank
GCA_001193855.1	Australia	Oceania	NCBI GenBank
GCA_001195265.1	Australia	Oceania	NCBI GenBank
GCA_001196975.1	Australia	Oceania	NCBI GenBank
GCA_001198195.1	Australia	Oceania	NCBI GenBank
GCA_001198375.1	Australia	Oceania	NCBI GenBank
GCA_001198715.1	Australia	Oceania	NCBI GenBank
GCA_001198955.1	Australia	Oceania	NCBI GenBank
GCA_001201635.1	Australia	Oceania	NCBI GenBank
GCA_001203115.1	Australia	Oceania	NCBI GenBank
GCA_001203235.1	Australia	Oceania	NCBI GenBank
GCA_001203935.1	Australia	Oceania	NCBI GenBank
GCA_001204675.1	Australia	Oceania	NCBI GenBank
GCA_001205335.1	Australia	Oceania	NCBI GenBank
GCA_001206895.1	Australia	Oceania	NCBI GenBank
GCA_001208145.1	Australia	Oceania	NCBI GenBank
GCA_001210185.1	Australia	Oceania	NCBI GenBank
GCA_001212045.1	Australia	Oceania	NCBI GenBank
GCA_001331015.1	Australia	Oceania	NCBI GenBank
GCA_001331635.1	Australia	Oceania	NCBI GenBank
GCA_001331755.1	Australia	Oceania	NCBI GenBank
GCA_001333175.1	Australia	Oceania	NCBI GenBank
GCA_001333355.1	Australia	Oceania	NCBI GenBank
GCA_001333375.1	Australia	Oceania	NCBI GenBank
GCA_001333395.1	Australia	Oceania	NCBI GenBank
GCA_001333435.1	Australia	Oceania	NCBI GenBank
GCA_001333455.1	Australia	Oceania	NCBI GenBank
GCA_001333695.1	Australia	Oceania	NCBI GenBank
GCA_001333775.1	Australia	Oceania	NCBI GenBank
GCA_001333795.1	Australia	Oceania	NCBI GenBank
GCA_001333815.1	Australia	Oceania	NCBI GenBank
GCA_001333835.1	Australia	Oceania	NCBI GenBank
GCA_001333915.1	Australia	Oceania	NCBI GenBank
GCA_001333935.1	Australia	Oceania	NCBI GenBank
GCA_002270325.1	Australia	Oceania	NCBI GenBank
GCA_017357125.1	Australia	Oceania	NCBI GenBank
GCA_017357165.1	Australia	Oceania	NCBI GenBank
GCA_017357205.1	Australia	Oceania	NCBI GenBank
GCA_022404815.1	New_Zealand	Oceania	NCBI GenBank
GCA_022404835.1	New_Zealand	Oceania	NCBI GenBank
GCA_022404855.1	New_Zealand	Oceania	NCBI GenBank
GCA_022406915.1	New_Zealand	Oceania	NCBI GenBank
GCA_022406935.1	New_Zealand	Oceania	NCBI GenBank
GCA_022406955.1	New_Zealand	Oceania	NCBI GenBank
GCA_022406975.1	New_Zealand	Oceania	NCBI GenBank
GCA_022406995.1	New_Zealand	Oceania	NCBI GenBank
GCA_022407015.1	New_Zealand	Oceania	NCBI GenBank
GCA_022407035.1	New_Zealand	Oceania	NCBI GenBank
GCA_022407055.1	New_Zealand	Oceania	NCBI GenBank
GCA_022407075.1	New_Zealand	Oceania	NCBI GenBank
GCA_022407095.1	New_Zealand	Oceania	NCBI GenBank
GCA_022407115.1	New_Zealand	Oceania	NCBI GenBank
GCA_022407135.1	New_Zealand	Oceania	NCBI GenBank
GCA_022407155.1	New_Zealand	Oceania	NCBI GenBank
GCA_022407175.1	New_Zealand	Oceania	NCBI GenBank
GCA_022407195.1	New_Zealand	Oceania	NCBI GenBank
GCA_022407215.1	New_Zealand	Oceania	NCBI GenBank
GCA_022407235.1	New_Zealand	Oceania	NCBI GenBank
GCA_022407255.1	New_Zealand	Oceania	NCBI GenBank
GCA_022407275.1	New_Zealand	Oceania	NCBI GenBank
GCA_022407295.1	New_Zealand	Oceania	NCBI GenBank
GCA_022407315.1	New_Zealand	Oceania	NCBI GenBank
GCA_022407335.1	New_Zealand	Oceania	NCBI GenBank
GCA_022407355.1	New_Zealand	Oceania	NCBI GenBank
GCA_022407375.1	New_Zealand	Oceania	NCBI GenBank
GCA_022407395.1	New_Zealand	Oceania	NCBI GenBank
GCA_022407415.1	New_Zealand	Oceania	NCBI GenBank
GCA_022407435.1	New_Zealand	Oceania	NCBI GenBank
GCA_022407455.1	New_Zealand	Oceania	NCBI GenBank
GCA_022407475.1	New_Zealand	Oceania	NCBI GenBank
GCA_022407495.1	New_Zealand	Oceania	NCBI GenBank
GCA_022407515.1	New_Zealand	Oceania	NCBI GenBank
GCA_022407535.1	New_Zealand	Oceania	NCBI GenBank
GCA_022407655.1	New_Zealand	Oceania	NCBI GenBank
GCA_022407775.1	New_Zealand	Oceania	NCBI GenBank
GCA_022407895.1	New_Zealand	Oceania	NCBI GenBank
GCA_022408035.1	New_Zealand	Oceania	NCBI GenBank
GCA_022409135.1	New_Zealand	Oceania	NCBI GenBank
GCA_022409155.1	New_Zealand	Oceania	NCBI GenBank
GCA_022409175.1	New_Zealand	Oceania	NCBI GenBank
GCA_022409195.1	New_Zealand	Oceania	NCBI GenBank
GCA_022409215.1	New_Zealand	Oceania	NCBI GenBank
GCA_022409235.1	New_Zealand	Oceania	NCBI GenBank
GCA_022409255.1	New_Zealand	Oceania	NCBI GenBank
GCA_022409275.1	New_Zealand	Oceania	NCBI GenBank
GCA_022409295.1	New_Zealand	Oceania	NCBI GenBank
GCA_022409315.1	New_Zealand	Oceania	NCBI GenBank
GCA_022409335.1	New_Zealand	Oceania	NCBI GenBank
GCA_022409355.1	New_Zealand	Oceania	NCBI GenBank
GCA_022409375.1	New_Zealand	Oceania	NCBI GenBank
GCA_022409395.1	New_Zealand	Oceania	NCBI GenBank
GCA_022409415.1	New_Zealand	Oceania	NCBI GenBank
GCA_022409435.1	New_Zealand	Oceania	NCBI GenBank
GCA_022409455.1	New_Zealand	Oceania	NCBI GenBank
GCA_022409475.1	New_Zealand	Oceania	NCBI GenBank
GCA_022409495.1	New_Zealand	Oceania	NCBI GenBank
GCA_022409515.1	New_Zealand	Oceania	NCBI GenBank
GCA_022409535.1	New_Zealand	Oceania	NCBI GenBank
GCA_022409555.1	New_Zealand	Oceania	NCBI GenBank
GCA_022409575.1	New_Zealand	Oceania	NCBI GenBank
GCA_022409595.1	New_Zealand	Oceania	NCBI GenBank
GCA_900067715.2	Australia	Oceania	NCBI GenBank
ERR1775277	Iran	Southern Asia	NCBI Sequence Read Archive
ERR1775278	Iran	Southern Asia	NCBI Sequence Read Archive
GCA_002289365.1	India	Southern Asia	NCBI GenBank
GCA_002289405.1	India	Southern Asia	NCBI GenBank
GCA_003855595.1	India	Southern Asia	NCBI GenBank
GCA_003860305.1	India	Southern Asia	NCBI GenBank
GCA_004102005.1	India	Southern Asia	NCBI GenBank
SRR10010617	Iran	Southern Asia	NCBI Sequence Read Archive
SRR10010630	Iran	Southern Asia	NCBI Sequence Read Archive
SRR10010643	Iran	Southern Asia	NCBI Sequence Read Archive
SRR10010656	Iran	Southern Asia	NCBI Sequence Read Archive
SRR10010657	Iran	Southern Asia	NCBI Sequence Read Archive
SRR10010658	Iran	Southern Asia	NCBI Sequence Read Archive
SRR10010659	Iran	Southern Asia	NCBI Sequence Read Archive
SRR10010660	Iran	Southern Asia	NCBI Sequence Read Archive
SRR10010661	Iran	Southern Asia	NCBI Sequence Read Archive
SRR10010662	Iran	Southern Asia	NCBI Sequence Read Archive
SRR10010663	Iran	Southern Asia	NCBI Sequence Read Archive
SRR10010664	Iran	Southern Asia	NCBI Sequence Read Archive
SRR10010665	Iran	Southern Asia	NCBI Sequence Read Archive
SRR10058156	Iran	Southern Asia	NCBI Sequence Read Archive
SRR10058157	Iran	Southern Asia	NCBI Sequence Read Archive
SRR10058158	Iran	Southern Asia	NCBI Sequence Read Archive
SRR10058159	Iran	Southern Asia	NCBI Sequence Read Archive
SRR10058160	Iran	Southern Asia	NCBI Sequence Read Archive
SRR10058161	Iran	Southern Asia	NCBI Sequence Read Archive
SRR10058163	Iran	Southern Asia	NCBI Sequence Read Archive
SRR10058174	Iran	Southern Asia	NCBI Sequence Read Archive
SRR10058185	Iran	Southern Asia	NCBI Sequence Read Archive
SRR10058191	Iran	Southern Asia	NCBI Sequence Read Archive
SRR10058193	Iran	Southern Asia	NCBI Sequence Read Archive
SRR10058194	Iran	Southern Asia	NCBI Sequence Read Archive
SRR10058195	Iran	Southern Asia	NCBI Sequence Read Archive
SRR10058198	Iran	Southern Asia	NCBI Sequence Read Archive
SRR10058200	Iran	Southern Asia	NCBI Sequence Read Archive
SRR10058203	Iran	Southern Asia	NCBI Sequence Read Archive
SRR10058204	Iran	Southern Asia	NCBI Sequence Read Archive
SRR10058205	Iran	Southern Asia	NCBI Sequence Read Archive
SRR10247377	Iran	Southern Asia	NCBI Sequence Read Archive
SRR10247378	Iran	Southern Asia	NCBI Sequence Read Archive
SRR10247384	Iran	Southern Asia	NCBI Sequence Read Archive
SRR10247385	Iran	Southern Asia	NCBI Sequence Read Archive
SRR10247393	Iran	Southern Asia	NCBI Sequence Read Archive
SRR10250490	Iran	Southern Asia	NCBI Sequence Read Archive
SRR10250491	Iran	Southern Asia	NCBI Sequence Read Archive
SRR10250493	Iran	Southern Asia	NCBI Sequence Read Archive
SRR10250494	Iran	Southern Asia	NCBI Sequence Read Archive
SRR10250495	Iran	Southern Asia	NCBI Sequence Read Archive
SRR10810087	Iran	Southern Asia	NCBI Sequence Read Archive
SRR10810088	Iran	Southern Asia	NCBI Sequence Read Archive
SRR10810089	Iran	Southern Asia	NCBI Sequence Read Archive
SRR10810090	Iran	Southern Asia	NCBI Sequence Read Archive
SRR10810091	Iran	Southern Asia	NCBI Sequence Read Archive
SRR10810092	Iran	Southern Asia	NCBI Sequence Read Archive
SRR10810093	Iran	Southern Asia	NCBI Sequence Read Archive
SRR10810094	Iran	Southern Asia	NCBI Sequence Read Archive
SRR10810095	Iran	Southern Asia	NCBI Sequence Read Archive
SRR10810096	Iran	Southern Asia	NCBI Sequence Read Archive
SRR10810097	Iran	Southern Asia	NCBI Sequence Read Archive
GCA_000504325.1	USA	US/Canada	NCBI GenBank
GCA_000662235.1	USA	US/Canada	NCBI GenBank
GCA_001193455.1	USA	US/Canada	NCBI GenBank
GCA_001193515.1	USA	US/Canada	NCBI GenBank
GCA_001194095.1	USA	US/Canada	NCBI GenBank
GCA_001196085.1	USA	US/Canada	NCBI GenBank
GCA_001196455.1	USA	US/Canada	NCBI GenBank
GCA_001196995.1	USA	US/Canada	NCBI GenBank
GCA_001198095.1	USA	US/Canada	NCBI GenBank
GCA_001199115.1	USA	US/Canada	NCBI GenBank
GCA_001199415.1	USA	US/Canada	NCBI GenBank
GCA_001200315.1	USA	US/Canada	NCBI GenBank
GCA_001200435.1	USA	US/Canada	NCBI GenBank
GCA_001201995.1	Canada	US/Canada	NCBI GenBank
GCA_001207655.1	Canada	US/Canada	NCBI GenBank
GCA_001208285.1	USA	US/Canada	NCBI GenBank
GCA_001208905.1	USA	US/Canada	NCBI GenBank
GCA_001209245.1	USA	US/Canada	NCBI GenBank
GCA_001210045.1	USA	US/Canada	NCBI GenBank
GCA_001211225.1	USA	US/Canada	NCBI GenBank
GCA_001211805.1	USA	US/Canada	NCBI GenBank
GCA_001211905.1	USA	US/Canada	NCBI GenBank
GCA_001212645.1	USA	US/Canada	NCBI GenBank
GCA_001331235.1	USA	US/Canada	NCBI GenBank
GCA_001331775.1	USA	US/Canada	NCBI GenBank
GCA_001331795.1	USA	US/Canada	NCBI GenBank
GCA_001331815.1	USA	US/Canada	NCBI GenBank
GCA_001331875.1	USA	US/Canada	NCBI GenBank
GCA_001331895.1	USA	US/Canada	NCBI GenBank
GCA_001331955.1	Canada	US/Canada	NCBI GenBank
GCA_001331995.1	Canada	US/Canada	NCBI GenBank
GCA_001332015.1	Canada	US/Canada	NCBI GenBank
GCA_001332035.1	Canada	US/Canada	NCBI GenBank
GCA_001332055.1	Canada	US/Canada	NCBI GenBank
GCA_001332095.1	Canada	US/Canada	NCBI GenBank
GCA_001332115.1	USA	US/Canada	NCBI GenBank
GCA_001332135.1	USA	US/Canada	NCBI GenBank
GCA_001332155.1	USA	US/Canada	NCBI GenBank
GCA_001332175.1	USA	US/Canada	NCBI GenBank
GCA_001332575.1	USA	US/Canada	NCBI GenBank
GCA_001332655.1	USA	US/Canada	NCBI GenBank
GCA_001332695.1	USA	US/Canada	NCBI GenBank
GCA_001332895.1	Canada	US/Canada	NCBI GenBank
GCA_001332915.1	USA	US/Canada	NCBI GenBank
GCA_001333135.1	Canada	US/Canada	NCBI GenBank
GCA_001333215.1	Canada	US/Canada	NCBI GenBank
GCA_001509915.1	USA	US/Canada	NCBI GenBank
GCA_001525555.2	USA	US/Canada	NCBI GenBank
GCA_001558395.2	USA	US/Canada	NCBI GenBank
GCA_001601775.1	USA	US/Canada	NCBI GenBank
GCA_001601785.1	USA	US/Canada	NCBI GenBank
GCA_001605035.1	USA	US/Canada	NCBI GenBank
GCA_001605055.1	USA	US/Canada	NCBI GenBank
GCA_001605075.1	USA	US/Canada	NCBI GenBank
GCA_001605095.1	USA	US/Canada	NCBI GenBank
GCA_001605115.1	USA	US/Canada	NCBI GenBank
GCA_001605135.1	USA	US/Canada	NCBI GenBank
GCA_001605155.1	USA	US/Canada	NCBI GenBank
GCA_001605175.1	USA	US/Canada	NCBI GenBank
GCA_001605195.1	USA	US/Canada	NCBI GenBank
GCA_001605215.1	USA	US/Canada	NCBI GenBank
GCA_001605235.1	USA	US/Canada	NCBI GenBank
GCA_001605255.1	USA	US/Canada	NCBI GenBank
GCA_001605345.1	USA	US/Canada	NCBI GenBank
GCA_001605365.1	USA	US/Canada	NCBI GenBank
GCA_001605385.1	USA	US/Canada	NCBI GenBank
GCA_001605405.1	USA	US/Canada	NCBI GenBank
GCA_001605425.1	USA	US/Canada	NCBI GenBank
GCA_001605445.1	USA	US/Canada	NCBI GenBank
GCA_001605465.1	USA	US/Canada	NCBI GenBank
GCA_001605485.1	USA	US/Canada	NCBI GenBank
GCA_001605505.1	USA	US/Canada	NCBI GenBank
GCA_001605525.1	USA	US/Canada	NCBI GenBank
GCA_001605545.1	USA	US/Canada	NCBI GenBank
GCA_001605565.1	USA	US/Canada	NCBI GenBank
GCA_001605585.1	USA	US/Canada	NCBI GenBank
GCA_001605605.1	USA	US/Canada	NCBI GenBank
GCA_001605625.1	USA	US/Canada	NCBI GenBank
GCA_001605645.1	USA	US/Canada	NCBI GenBank
GCA_001605665.1	USA	US/Canada	NCBI GenBank
GCA_001605685.1	USA	US/Canada	NCBI GenBank
GCA_001605705.1	USA	US/Canada	NCBI GenBank
GCA_001628735.1	USA	US/Canada	NCBI GenBank
GCA_001686365.1	USA	US/Canada	NCBI GenBank
GCA_001686405.1	USA	US/Canada	NCBI GenBank
GCA_001686425.1	USA	US/Canada	NCBI GenBank
GCA_001686445.1	USA	US/Canada	NCBI GenBank
GCA_001686465.1	USA	US/Canada	NCBI GenBank
GCA_001686485.1	USA	US/Canada	NCBI GenBank
GCA_001686505.1	USA	US/Canada	NCBI GenBank
GCA_001686525.1	USA	US/Canada	NCBI GenBank
GCA_001686545.1	USA	US/Canada	NCBI GenBank
GCA_001686565.1	USA	US/Canada	NCBI GenBank
GCA_001686585.1	USA	US/Canada	NCBI GenBank
GCA_001686605.1	USA	US/Canada	NCBI GenBank
GCA_001686625.1	USA	US/Canada	NCBI GenBank
GCA_001687385.1	USA	US/Canada	NCBI GenBank
GCA_001687405.1	USA	US/Canada	NCBI GenBank
GCA_001984925.1	USA	US/Canada	NCBI GenBank
GCA_001984945.1	USA	US/Canada	NCBI GenBank
GCA_001984965.1	USA	US/Canada	NCBI GenBank
GCA_001984985.1	USA	US/Canada	NCBI GenBank
GCA_001985005.1	USA	US/Canada	NCBI GenBank
GCA_001985025.1	USA	US/Canada	NCBI GenBank
GCA_001985045.1	USA	US/Canada	NCBI GenBank
GCA_001985065.1	USA	US/Canada	NCBI GenBank
GCA_001985085.1	USA	US/Canada	NCBI GenBank
GCA_001985105.1	USA	US/Canada	NCBI GenBank
GCA_001985125.1	USA	US/Canada	NCBI GenBank
GCA_001985145.1	USA	US/Canada	NCBI GenBank
GCA_001985165.1	USA	US/Canada	NCBI GenBank
GCA_001985185.1	USA	US/Canada	NCBI GenBank
GCA_001985205.1	USA	US/Canada	NCBI GenBank
GCA_001985225.1	USA	US/Canada	NCBI GenBank
GCA_001985245.1	USA	US/Canada	NCBI GenBank
GCA_001985265.1	USA	US/Canada	NCBI GenBank
GCA_001985285.1	USA	US/Canada	NCBI GenBank
GCA_001985305.1	USA	US/Canada	NCBI GenBank
GCA_001985325.1	USA	US/Canada	NCBI GenBank
GCA_001985345.1	USA	US/Canada	NCBI GenBank
GCA_001985365.1	USA	US/Canada	NCBI GenBank
GCA_001985385.1	USA	US/Canada	NCBI GenBank
GCA_001985405.1	USA	US/Canada	NCBI GenBank
GCA_001985425.1	USA	US/Canada	NCBI GenBank
GCA_001985445.1	USA	US/Canada	NCBI GenBank
GCA_001985465.1	USA	US/Canada	NCBI GenBank
GCA_001985485.1	USA	US/Canada	NCBI GenBank
GCA_001985505.1	USA	US/Canada	NCBI GenBank
GCA_001985525.1	USA	US/Canada	NCBI GenBank
GCA_001985545.1	USA	US/Canada	NCBI GenBank
GCA_001985565.1	USA	US/Canada	NCBI GenBank
GCA_001985585.1	USA	US/Canada	NCBI GenBank
GCA_001985605.1	USA	US/Canada	NCBI GenBank
GCA_001985625.1	USA	US/Canada	NCBI GenBank
GCA_001985645.1	USA	US/Canada	NCBI GenBank
GCA_001985665.1	USA	US/Canada	NCBI GenBank
GCA_001985685.1	USA	US/Canada	NCBI GenBank
GCA_001985705.1	USA	US/Canada	NCBI GenBank
GCA_001985725.1	USA	US/Canada	NCBI GenBank
GCA_001985745.1	USA	US/Canada	NCBI GenBank
GCA_001985765.1	USA	US/Canada	NCBI GenBank
GCA_001985785.1	USA	US/Canada	NCBI GenBank
GCA_001985805.1	USA	US/Canada	NCBI GenBank
GCA_001985825.1	USA	US/Canada	NCBI GenBank
GCA_001985845.1	USA	US/Canada	NCBI GenBank
GCA_001985865.1	USA	US/Canada	NCBI GenBank
GCA_001985885.1	USA	US/Canada	NCBI GenBank
GCA_001985905.1	USA	US/Canada	NCBI GenBank
GCA_001985925.1	USA	US/Canada	NCBI GenBank
GCA_001985945.1	USA	US/Canada	NCBI GenBank
GCA_001985965.1	USA	US/Canada	NCBI GenBank
GCA_001986005.1	USA	US/Canada	NCBI GenBank
GCA_001986025.1	USA	US/Canada	NCBI GenBank
GCA_001986045.1	USA	US/Canada	NCBI GenBank
GCA_001986065.1	USA	US/Canada	NCBI GenBank
GCA_001986085.1	USA	US/Canada	NCBI GenBank
GCA_001986105.1	USA	US/Canada	NCBI GenBank
GCA_001986155.1	USA	US/Canada	NCBI GenBank
GCA_001986175.1	USA	US/Canada	NCBI GenBank
GCA_001986195.1	USA	US/Canada	NCBI GenBank
GCA_001986215.1	USA	US/Canada	NCBI GenBank
GCA_001986235.1	USA	US/Canada	NCBI GenBank
GCA_001986255.1	USA	US/Canada	NCBI GenBank
GCA_001986275.1	USA	US/Canada	NCBI GenBank
GCA_001986295.1	USA	US/Canada	NCBI GenBank
GCA_001986315.1	USA	US/Canada	NCBI GenBank
GCA_001986335.1	USA	US/Canada	NCBI GenBank
GCA_001986355.1	USA	US/Canada	NCBI GenBank
GCA_001986375.1	USA	US/Canada	NCBI GenBank
GCA_001986415.1	USA	US/Canada	NCBI GenBank
GCA_001986435.1	USA	US/Canada	NCBI GenBank
GCA_001986455.1	USA	US/Canada	NCBI GenBank
GCA_001986475.1	USA	US/Canada	NCBI GenBank
GCA_001986495.1	USA	US/Canada	NCBI GenBank
GCA_001986515.1	USA	US/Canada	NCBI GenBank
GCA_001986535.1	USA	US/Canada	NCBI GenBank
GCA_001986555.1	USA	US/Canada	NCBI GenBank
GCA_001986575.1	USA	US/Canada	NCBI GenBank
GCA_001986595.1	USA	US/Canada	NCBI GenBank
GCA_001986615.1	USA	US/Canada	NCBI GenBank
GCA_001986635.1	USA	US/Canada	NCBI GenBank
GCA_001986655.1	USA	US/Canada	NCBI GenBank
GCA_001986675.1	USA	US/Canada	NCBI GenBank
GCA_001986695.1	USA	US/Canada	NCBI GenBank
GCA_001986715.1	USA	US/Canada	NCBI GenBank
GCA_001986735.1	USA	US/Canada	NCBI GenBank
GCA_001986755.1	USA	US/Canada	NCBI GenBank
GCA_001986775.1	USA	US/Canada	NCBI GenBank
GCA_001986795.1	USA	US/Canada	NCBI GenBank
GCA_001986815.1	USA	US/Canada	NCBI GenBank
GCA_001986835.1	USA	US/Canada	NCBI GenBank
GCA_001986855.1	USA	US/Canada	NCBI GenBank
GCA_001986875.1	USA	US/Canada	NCBI GenBank
GCA_001986895.1	USA	US/Canada	NCBI GenBank
GCA_001986915.1	USA	US/Canada	NCBI GenBank
GCA_001986935.1	USA	US/Canada	NCBI GenBank
GCA_001986955.1	USA	US/Canada	NCBI GenBank
GCA_001986975.1	USA	US/Canada	NCBI GenBank
GCA_001986995.1	USA	US/Canada	NCBI GenBank
GCA_001987015.1	USA	US/Canada	NCBI GenBank
GCA_001987035.1	USA	US/Canada	NCBI GenBank
GCA_001987055.1	USA	US/Canada	NCBI GenBank
GCA_001987075.1	USA	US/Canada	NCBI GenBank
GCA_001987095.1	USA	US/Canada	NCBI GenBank
GCA_001987115.1	USA	US/Canada	NCBI GenBank
GCA_001987135.1	USA	US/Canada	NCBI GenBank
GCA_001987155.1	USA	US/Canada	NCBI GenBank
GCA_001987175.1	USA	US/Canada	NCBI GenBank
GCA_001987195.1	USA	US/Canada	NCBI GenBank
GCA_001987215.1	USA	US/Canada	NCBI GenBank
GCA_001987235.1	USA	US/Canada	NCBI GenBank
GCA_001987255.1	USA	US/Canada	NCBI GenBank
GCA_001987275.1	USA	US/Canada	NCBI GenBank
GCA_001987295.1	USA	US/Canada	NCBI GenBank
GCA_001987315.1	USA	US/Canada	NCBI GenBank
GCA_001987335.1	USA	US/Canada	NCBI GenBank
GCA_001987355.1	USA	US/Canada	NCBI GenBank
GCA_001987375.1	USA	US/Canada	NCBI GenBank
GCA_001987395.1	USA	US/Canada	NCBI GenBank
GCA_001987415.1	USA	US/Canada	NCBI GenBank
GCA_001987435.1	USA	US/Canada	NCBI GenBank
GCA_001987455.1	USA	US/Canada	NCBI GenBank
GCA_001987475.1	USA	US/Canada	NCBI GenBank
GCA_001987495.1	USA	US/Canada	NCBI GenBank
GCA_001987515.1	USA	US/Canada	NCBI GenBank
GCA_001987535.1	USA	US/Canada	NCBI GenBank
GCA_001987555.1	USA	US/Canada	NCBI GenBank
GCA_001987575.1	USA	US/Canada	NCBI GenBank
GCA_001987595.1	USA	US/Canada	NCBI GenBank
GCA_001987615.1	USA	US/Canada	NCBI GenBank
GCA_001987635.1	USA	US/Canada	NCBI GenBank
GCA_001987655.1	USA	US/Canada	NCBI GenBank
GCA_001987675.1	USA	US/Canada	NCBI GenBank
GCA_001987695.1	USA	US/Canada	NCBI GenBank
GCA_001987715.1	USA	US/Canada	NCBI GenBank
GCA_001987735.1	USA	US/Canada	NCBI GenBank
GCA_001987755.1	USA	US/Canada	NCBI GenBank
GCA_001987775.1	USA	US/Canada	NCBI GenBank
GCA_001987795.1	USA	US/Canada	NCBI GenBank
GCA_001987815.1	USA	US/Canada	NCBI GenBank
GCA_001987835.1	USA	US/Canada	NCBI GenBank
GCA_001987855.1	USA	US/Canada	NCBI GenBank
GCA_001987875.1	USA	US/Canada	NCBI GenBank
GCA_001987895.1	USA	US/Canada	NCBI GenBank
GCA_001987915.1	USA	US/Canada	NCBI GenBank
GCA_001987935.1	USA	US/Canada	NCBI GenBank
GCA_001987955.1	USA	US/Canada	NCBI GenBank
GCA_001987975.1	USA	US/Canada	NCBI GenBank
GCA_001987995.1	USA	US/Canada	NCBI GenBank
GCA_001988015.1	USA	US/Canada	NCBI GenBank
GCA_001988035.1	USA	US/Canada	NCBI GenBank
GCA_001988075.1	USA	US/Canada	NCBI GenBank
GCA_001988095.1	USA	US/Canada	NCBI GenBank
GCA_001988115.1	USA	US/Canada	NCBI GenBank
GCA_001988135.1	USA	US/Canada	NCBI GenBank
GCA_001988155.1	USA	US/Canada	NCBI GenBank
GCA_001988175.1	USA	US/Canada	NCBI GenBank
GCA_001988195.1	USA	US/Canada	NCBI GenBank
GCA_001988215.1	USA	US/Canada	NCBI GenBank
GCA_001988235.1	USA	US/Canada	NCBI GenBank
GCA_001988255.1	USA	US/Canada	NCBI GenBank
GCA_001988275.1	USA	US/Canada	NCBI GenBank
GCA_001988295.1	USA	US/Canada	NCBI GenBank
GCA_001988315.1	USA	US/Canada	NCBI GenBank
GCA_001988335.1	USA	US/Canada	NCBI GenBank
GCA_001988355.1	USA	US/Canada	NCBI GenBank
GCA_001988375.1	USA	US/Canada	NCBI GenBank
GCA_001988395.1	USA	US/Canada	NCBI GenBank
GCA_001988415.1	USA	US/Canada	NCBI GenBank
GCA_001988435.1	USA	US/Canada	NCBI GenBank
GCA_001988455.1	USA	US/Canada	NCBI GenBank
GCA_001988475.1	USA	US/Canada	NCBI GenBank
GCA_001988495.1	USA	US/Canada	NCBI GenBank
GCA_001988515.1	USA	US/Canada	NCBI GenBank
GCA_001988535.1	USA	US/Canada	NCBI GenBank
GCA_001988555.1	USA	US/Canada	NCBI GenBank
GCA_001988575.1	USA	US/Canada	NCBI GenBank
GCA_001988595.1	USA	US/Canada	NCBI GenBank
GCA_001988615.1	USA	US/Canada	NCBI GenBank
GCA_001988635.1	USA	US/Canada	NCBI GenBank
GCA_001988655.1	USA	US/Canada	NCBI GenBank
GCA_001988675.1	USA	US/Canada	NCBI GenBank
GCA_001988695.1	USA	US/Canada	NCBI GenBank
GCA_001988715.1	USA	US/Canada	NCBI GenBank
GCA_001988735.1	USA	US/Canada	NCBI GenBank
GCA_001988755.1	USA	US/Canada	NCBI GenBank
GCA_001988775.1	USA	US/Canada	NCBI GenBank
GCA_001988795.1	USA	US/Canada	NCBI GenBank
GCA_001988815.1	USA	US/Canada	NCBI GenBank
GCA_001988835.1	USA	US/Canada	NCBI GenBank
GCA_001988855.1	USA	US/Canada	NCBI GenBank
GCA_001988875.1	USA	US/Canada	NCBI GenBank
GCA_001988895.1	USA	US/Canada	NCBI GenBank
GCA_001988915.1	USA	US/Canada	NCBI GenBank
GCA_001988995.1	USA	US/Canada	NCBI GenBank
GCA_001989015.1	USA	US/Canada	NCBI GenBank
GCA_001989035.1	USA	US/Canada	NCBI GenBank
GCA_001989055.1	USA	US/Canada	NCBI GenBank
GCA_001989075.1	USA	US/Canada	NCBI GenBank
GCA_001989095.1	USA	US/Canada	NCBI GenBank
GCA_001989115.1	USA	US/Canada	NCBI GenBank
GCA_001989135.1	USA	US/Canada	NCBI GenBank
GCA_001989155.1	USA	US/Canada	NCBI GenBank
GCA_001989175.1	USA	US/Canada	NCBI GenBank
GCA_001989195.1	USA	US/Canada	NCBI GenBank
GCA_001989215.1	USA	US/Canada	NCBI GenBank
GCA_001989235.1	USA	US/Canada	NCBI GenBank
GCA_001989255.1	USA	US/Canada	NCBI GenBank
GCA_001989275.1	USA	US/Canada	NCBI GenBank
GCA_001989295.1	USA	US/Canada	NCBI GenBank
GCA_001989315.1	USA	US/Canada	NCBI GenBank
GCA_001989335.1	USA	US/Canada	NCBI GenBank
GCA_002018515.1	USA	US/Canada	NCBI GenBank
GCA_002068675.1	USA	US/Canada	NCBI GenBank
GCA_002068975.1	USA	US/Canada	NCBI GenBank
GCA_002069155.1	USA	US/Canada	NCBI GenBank
GCA_002240435.1	USA	US/Canada	NCBI GenBank
GCA_002240475.1	USA	US/Canada	NCBI GenBank
GCA_002240495.1	USA	US/Canada	NCBI GenBank
GCA_002240515.1	USA	US/Canada	NCBI GenBank
GCA_002285955.1	USA	US/Canada	NCBI GenBank
GCA_002285995.1	USA	US/Canada	NCBI GenBank
GCA_002286015.1	USA	US/Canada	NCBI GenBank
GCA_002286035.1	USA	US/Canada	NCBI GenBank
GCA_002286055.1	USA	US/Canada	NCBI GenBank
GCA_002286075.1	USA	US/Canada	NCBI GenBank
GCA_002286095.1	USA	US/Canada	NCBI GenBank
GCA_002286115.1	USA	US/Canada	NCBI GenBank
GCA_002286135.1	USA	US/Canada	NCBI GenBank
GCA_002286155.1	USA	US/Canada	NCBI GenBank
GCA_002286175.1	USA	US/Canada	NCBI GenBank
GCA_002286295.1	USA	US/Canada	NCBI GenBank
GCA_002286315.1	USA	US/Canada	NCBI GenBank
GCA_002286335.1	USA	US/Canada	NCBI GenBank
GCA_002286355.1	USA	US/Canada	NCBI GenBank
GCA_002286375.1	USA	US/Canada	NCBI GenBank
GCA_002310915.1	USA	US/Canada	NCBI GenBank
GCA_002442615.1	USA	US/Canada	NCBI GenBank
GCA_002442635.1	USA	US/Canada	NCBI GenBank
GCA_002442655.1	USA	US/Canada	NCBI GenBank
GCA_002442675.1	USA	US/Canada	NCBI GenBank
GCA_002442695.1	USA	US/Canada	NCBI GenBank
GCA_002442715.1	USA	US/Canada	NCBI GenBank
GCA_002442735.1	USA	US/Canada	NCBI GenBank
GCA_002442755.1	USA	US/Canada	NCBI GenBank
GCA_002442775.1	USA	US/Canada	NCBI GenBank
GCA_002442795.1	USA	US/Canada	NCBI GenBank
GCA_002442815.1	USA	US/Canada	NCBI GenBank
GCA_002859205.1	USA	US/Canada	NCBI GenBank
GCA_002859565.1	USA	US/Canada	NCBI GenBank
GCA_002859585.1	USA	US/Canada	NCBI GenBank
GCA_002859605.1	USA	US/Canada	NCBI GenBank
GCA_002859625.1	USA	US/Canada	NCBI GenBank
GCA_002859645.1	USA	US/Canada	NCBI GenBank
GCA_002859665.1	USA	US/Canada	NCBI GenBank
GCA_002859685.1	USA	US/Canada	NCBI GenBank
GCA_002859705.1	USA	US/Canada	NCBI GenBank
GCA_002859725.1	USA	US/Canada	NCBI GenBank
GCA_002859745.1	USA	US/Canada	NCBI GenBank
GCA_002859765.1	USA	US/Canada	NCBI GenBank
GCA_002859785.1	USA	US/Canada	NCBI GenBank
GCA_002859805.1	USA	US/Canada	NCBI GenBank
GCA_002859825.1	USA	US/Canada	NCBI GenBank
GCA_002892665.1	USA	US/Canada	NCBI GenBank
GCA_002892685.1	USA	US/Canada	NCBI GenBank
GCA_002892705.1	USA	US/Canada	NCBI GenBank
GCA_002892725.1	USA	US/Canada	NCBI GenBank
GCA_002892745.1	USA	US/Canada	NCBI GenBank
GCA_002892765.1	USA	US/Canada	NCBI GenBank
GCA_003991035.1	USA	US/Canada	NCBI GenBank
GCA_003991055.1	USA	US/Canada	NCBI GenBank
GCA_004006155.1	USA	US/Canada	NCBI GenBank
GCA_004006615.1	USA	US/Canada	NCBI GenBank
GCA_004007095.1	USA	US/Canada	NCBI GenBank
GCA_004007155.1	USA	US/Canada	NCBI GenBank
GCA_004007215.1	USA	US/Canada	NCBI GenBank
GCA_004007275.1	USA	US/Canada	NCBI GenBank
GCA_004007335.1	USA	US/Canada	NCBI GenBank
GCA_004007415.1	USA	US/Canada	NCBI GenBank
GCA_004007475.1	USA	US/Canada	NCBI GenBank
GCA_004007535.1	USA	US/Canada	NCBI GenBank
GCA_004007625.1	USA	US/Canada	NCBI GenBank
GCA_004008415.1	USA	US/Canada	NCBI GenBank
GCA_004008475.1	USA	US/Canada	NCBI GenBank
GCA_004008555.1	USA	US/Canada	NCBI GenBank
GCA_004008595.1	USA	US/Canada	NCBI GenBank
GCA_004008655.1	USA	US/Canada	NCBI GenBank
GCA_004008715.1	USA	US/Canada	NCBI GenBank
GCA_004008795.1	USA	US/Canada	NCBI GenBank
GCA_004008855.1	USA	US/Canada	NCBI GenBank
GCA_004008915.1	USA	US/Canada	NCBI GenBank
GCA_004008935.1	USA	US/Canada	NCBI GenBank
GCA_004008955.1	USA	US/Canada	NCBI GenBank
GCA_004008975.1	USA	US/Canada	NCBI GenBank
GCA_004008995.1	USA	US/Canada	NCBI GenBank
GCA_004009015.1	USA	US/Canada	NCBI GenBank
GCA_004009035.1	USA	US/Canada	NCBI GenBank
GCA_004009055.1	USA	US/Canada	NCBI GenBank
GCA_004009075.1	USA	US/Canada	NCBI GenBank
GCA_004009095.1	USA	US/Canada	NCBI GenBank
GCA_004009115.1	USA	US/Canada	NCBI GenBank
GCA_004009135.1	USA	US/Canada	NCBI GenBank
GCA_004009155.1	USA	US/Canada	NCBI GenBank
GCA_004009175.1	USA	US/Canada	NCBI GenBank
GCA_004009195.1	USA	US/Canada	NCBI GenBank
GCA_004009215.1	USA	US/Canada	NCBI GenBank
GCA_004009235.1	USA	US/Canada	NCBI GenBank
GCA_004009255.1	USA	US/Canada	NCBI GenBank
GCA_004009275.1	USA	US/Canada	NCBI GenBank
GCA_004009295.1	USA	US/Canada	NCBI GenBank
GCA_004009315.1	USA	US/Canada	NCBI GenBank
GCA_004009335.1	USA	US/Canada	NCBI GenBank
GCA_004009355.1	USA	US/Canada	NCBI GenBank
GCA_004009375.1	USA	US/Canada	NCBI GenBank
GCA_004009395.1	USA	US/Canada	NCBI GenBank
GCA_004009415.1	USA	US/Canada	NCBI GenBank
GCA_004009435.1	USA	US/Canada	NCBI GenBank
GCA_004009455.1	USA	US/Canada	NCBI GenBank
GCA_004009475.1	USA	US/Canada	NCBI GenBank
GCA_004009495.1	USA	US/Canada	NCBI GenBank
GCA_004009515.1	USA	US/Canada	NCBI GenBank
GCA_004009535.1	USA	US/Canada	NCBI GenBank
GCA_004009555.1	USA	US/Canada	NCBI GenBank
GCA_004009575.1	USA	US/Canada	NCBI GenBank
GCA_004009595.1	USA	US/Canada	NCBI GenBank
GCA_004009635.1	USA	US/Canada	NCBI GenBank
GCA_004009655.1	USA	US/Canada	NCBI GenBank
GCA_004009675.1	USA	US/Canada	NCBI GenBank
GCA_004009695.1	USA	US/Canada	NCBI GenBank
GCA_004009715.1	USA	US/Canada	NCBI GenBank
GCA_004009735.1	USA	US/Canada	NCBI GenBank
GCA_004009775.1	USA	US/Canada	NCBI GenBank
GCA_004009795.1	USA	US/Canada	NCBI GenBank
GCA_004009815.1	USA	US/Canada	NCBI GenBank
GCA_004634585.1	USA	US/Canada	NCBI GenBank
GCA_004634605.1	USA	US/Canada	NCBI GenBank
GCA_004634625.1	USA	US/Canada	NCBI GenBank
GCA_004634645.1	USA	US/Canada	NCBI GenBank
GCA_004634665.1	USA	US/Canada	NCBI GenBank
GCA_004634685.1	USA	US/Canada	NCBI GenBank
GCA_004634765.1	USA	US/Canada	NCBI GenBank
GCA_004634785.1	USA	US/Canada	NCBI GenBank
GCA_004634805.1	USA	US/Canada	NCBI GenBank
GCA_004634825.1	USA	US/Canada	NCBI GenBank
GCA_004634845.1	USA	US/Canada	NCBI GenBank
GCA_004634865.1	USA	US/Canada	NCBI GenBank
GCA_004634905.1	USA	US/Canada	NCBI GenBank
GCA_004634925.1	USA	US/Canada	NCBI GenBank
GCA_004635085.1	USA	US/Canada	NCBI GenBank
GCA_004635105.1	USA	US/Canada	NCBI GenBank
GCA_004635125.1	USA	US/Canada	NCBI GenBank
GCA_004635145.1	USA	US/Canada	NCBI GenBank
GCA_004635165.1	USA	US/Canada	NCBI GenBank
GCA_004635185.1	USA	US/Canada	NCBI GenBank
GCA_004635205.1	USA	US/Canada	NCBI GenBank
GCA_004635225.1	USA	US/Canada	NCBI GenBank
GCA_004635245.1	USA	US/Canada	NCBI GenBank
GCA_004635265.1	USA	US/Canada	NCBI GenBank
GCA_004635285.1	USA	US/Canada	NCBI GenBank
GCA_004635305.1	USA	US/Canada	NCBI GenBank
GCA_004635325.1	USA	US/Canada	NCBI GenBank
GCA_004635345.1	USA	US/Canada	NCBI GenBank
GCA_004635365.1	USA	US/Canada	NCBI GenBank
GCA_004635405.1	USA	US/Canada	NCBI GenBank
GCA_004635425.1	USA	US/Canada	NCBI GenBank
GCA_004635445.1	USA	US/Canada	NCBI GenBank
GCA_004635465.1	USA	US/Canada	NCBI GenBank
GCA_004635485.1	USA	US/Canada	NCBI GenBank
GCA_004635505.1	USA	US/Canada	NCBI GenBank
GCA_004635525.1	USA	US/Canada	NCBI GenBank
GCA_004635545.1	USA	US/Canada	NCBI GenBank
GCA_004635565.1	USA	US/Canada	NCBI GenBank
GCA_004635585.1	USA	US/Canada	NCBI GenBank
GCA_004635605.1	USA	US/Canada	NCBI GenBank
GCA_004635625.1	USA	US/Canada	NCBI GenBank
GCA_004635645.1	USA	US/Canada	NCBI GenBank
GCA_004635665.1	USA	US/Canada	NCBI GenBank
GCA_004635685.1	USA	US/Canada	NCBI GenBank
GCA_004635705.1	USA	US/Canada	NCBI GenBank
GCA_004635725.1	USA	US/Canada	NCBI GenBank
GCA_004635745.1	USA	US/Canada	NCBI GenBank
GCA_004635765.1	USA	US/Canada	NCBI GenBank
GCA_004635785.1	USA	US/Canada	NCBI GenBank
GCA_004635805.1	USA	US/Canada	NCBI GenBank
GCA_004635825.1	USA	US/Canada	NCBI GenBank
GCA_004635845.1	USA	US/Canada	NCBI GenBank
GCA_004635865.1	USA	US/Canada	NCBI GenBank
GCA_004635885.1	USA	US/Canada	NCBI GenBank
GCA_004635905.1	USA	US/Canada	NCBI GenBank
GCA_004635925.1	USA	US/Canada	NCBI GenBank
GCA_004635945.1	USA	US/Canada	NCBI GenBank
GCA_004635965.1	USA	US/Canada	NCBI GenBank
GCA_004635985.1	USA	US/Canada	NCBI GenBank
GCA_004636005.1	USA	US/Canada	NCBI GenBank
GCA_004636025.1	USA	US/Canada	NCBI GenBank
GCA_004636045.1	USA	US/Canada	NCBI GenBank
GCA_004636065.1	USA	US/Canada	NCBI GenBank
GCA_004636085.1	USA	US/Canada	NCBI GenBank
GCA_004636105.1	USA	US/Canada	NCBI GenBank
GCA_004636125.1	USA	US/Canada	NCBI GenBank
GCA_004636145.1	USA	US/Canada	NCBI GenBank
GCA_004636165.1	USA	US/Canada	NCBI GenBank
GCA_004636185.1	USA	US/Canada	NCBI GenBank
GCA_004636205.1	USA	US/Canada	NCBI GenBank
GCA_004636225.1	USA	US/Canada	NCBI GenBank
GCA_004636245.1	USA	US/Canada	NCBI GenBank
GCA_004636265.1	USA	US/Canada	NCBI GenBank
GCA_004636285.1	USA	US/Canada	NCBI GenBank
GCA_004636305.1	USA	US/Canada	NCBI GenBank
GCA_004636325.1	USA	US/Canada	NCBI GenBank
GCA_004636345.1	USA	US/Canada	NCBI GenBank
GCA_004636365.1	USA	US/Canada	NCBI GenBank
GCA_004636385.1	USA	US/Canada	NCBI GenBank
GCA_004636405.1	USA	US/Canada	NCBI GenBank
GCA_004636425.1	USA	US/Canada	NCBI GenBank
GCA_004636445.1	USA	US/Canada	NCBI GenBank
GCA_004636465.1	USA	US/Canada	NCBI GenBank
GCA_004636485.1	USA	US/Canada	NCBI GenBank
GCA_004636505.1	USA	US/Canada	NCBI GenBank
GCA_004636525.1	USA	US/Canada	NCBI GenBank
GCA_004636545.1	USA	US/Canada	NCBI GenBank
GCA_004636565.1	USA	US/Canada	NCBI GenBank
GCA_004636785.1	USA	US/Canada	NCBI GenBank
GCA_004636805.1	USA	US/Canada	NCBI GenBank
GCA_004636825.1	USA	US/Canada	NCBI GenBank
GCA_004636845.1	USA	US/Canada	NCBI GenBank
GCA_004636865.1	USA	US/Canada	NCBI GenBank
GCA_004636885.1	USA	US/Canada	NCBI GenBank
GCA_004636905.1	USA	US/Canada	NCBI GenBank
GCA_004636925.1	USA	US/Canada	NCBI GenBank
GCA_004636945.1	USA	US/Canada	NCBI GenBank
GCA_004636985.1	USA	US/Canada	NCBI GenBank
GCA_004637005.1	USA	US/Canada	NCBI GenBank
GCA_004637025.1	USA	US/Canada	NCBI GenBank
GCA_004637045.1	USA	US/Canada	NCBI GenBank
GCA_004637065.1	USA	US/Canada	NCBI GenBank
GCA_004637085.1	USA	US/Canada	NCBI GenBank
GCA_004637105.1	USA	US/Canada	NCBI GenBank
GCA_004637125.1	USA	US/Canada	NCBI GenBank
GCA_004637145.1	USA	US/Canada	NCBI GenBank
GCA_004637165.1	USA	US/Canada	NCBI GenBank
GCA_004637185.1	USA	US/Canada	NCBI GenBank
GCA_004637205.1	USA	US/Canada	NCBI GenBank
GCA_004637225.1	USA	US/Canada	NCBI GenBank
GCA_004637245.1	USA	US/Canada	NCBI GenBank
GCA_004637265.1	USA	US/Canada	NCBI GenBank
GCA_004771055.1	USA	US/Canada	NCBI GenBank
GCA_016903095.1	USA	US/Canada	NCBI GenBank
GCA_016903175.1	USA	US/Canada	NCBI GenBank
GCA_016904215.1	USA	US/Canada	NCBI GenBank
GCA_016904355.1	USA	US/Canada	NCBI GenBank
GCA_016904375.1	USA	US/Canada	NCBI GenBank
SRR12778354	Israel	Western Asia	NCBI Sequence Read Archive
SRR12778355	Israel	Western Asia	NCBI Sequence Read Archive
SRR12778356	Israel	Western Asia	NCBI Sequence Read Archive
SRR12778357	Israel	Western Asia	NCBI Sequence Read Archive
SRR12778358	Israel	Western Asia	NCBI Sequence Read Archive
SRR12778359	Israel	Western Asia	NCBI Sequence Read Archive
SRR12778360	Israel	Western Asia	NCBI Sequence Read Archive
SRR12778361	Israel	Western Asia	NCBI Sequence Read Archive
SRR12778363	Israel	Western Asia	NCBI Sequence Read Archive
SRR12778364	Israel	Western Asia	NCBI Sequence Read Archive
SRR12778365	Israel	Western Asia	NCBI Sequence Read Archive
SRR4422986	Israel	Western Asia	NCBI Sequence Read Archive
SRR4422987	Israel	Western Asia	NCBI Sequence Read Archive
SRR4422988	Israel	Western Asia	NCBI Sequence Read Archive
SRR4422989	Israel	Western Asia	NCBI Sequence Read Archive
SRR4422995	Israel	Western Asia	NCBI Sequence Read Archive
SRR4422997	Israel	Western Asia	NCBI Sequence Read Archive
SRR4423001	Israel	Western Asia	NCBI Sequence Read Archive
SRR4423003	Israel	Western Asia	NCBI Sequence Read Archive
